# Supplementary material for: The influence of COVID-19 barrier measures on the positivity rate of typhoidal salmonellosis and amoebiasis in the Buea Health District, South West Region of Cameroon
Source: PLOS Glob Public Health. 2023 Apr 26;3(4):e0001854. doi: 10.1371/journal.pgph.0001854 (PMC10132537; doi:10.1371/journal.pgph.0001854)
Supplement: S1 Data — UniqueKey [Serial number], Healthfacilitylaboratory [Health facilities/laboratories (MMH = Mount Mary Hospital, RHB = Regional Hospital Buea, ACHC = Access Care Health Centre, MHC = Medicalized Health Centre, BTIHC = Buea Town Integrated Health Centre)], Age [Age in years], Sex [0 for male and 1 for female], Q4Year [Year test was carried out], Q5Month [Month test was carried out (0 = January, 1 = February, 2 = March, 3 = April, 4 = May, 5 = June, 6 = July, 7 = August, 8 = September, 9 = October, 10 = November, 11 = December)], Weekofthemonth [Week of the month test was carried out (0 = week 1, 1 = week 2, 2 = week 3, 3 = week 4, 4 = week 5, 5 = week 6)], Dayofthemonth [Date of the month test was carried out], Typeoftest [Kind of test carried out (0 = Widal, 1 = Blood culture, 2 = Stool culture, 3 = Others)], Salmonellastatus [Test result (0 = Positive and 1 = Negative)], Q10Ifpositivestrain [Specification of salmonella strain when test result was positive (0 = Typhi, 1 = Paratyphi, 2 = Both typhi and paratyphi)], ParatyphiA [Salmonella paratyphoid caused by paratyphi A], ParatyphiB [Salmonella paratyphoid caused by paratyphi B], ParatyphiC [Salmonella paratyphoid caused by paratyphi C], Nosubstrainspecified [No specification of the organism that caused this Salmonella paratyphoid (Yes = Not specified and No = specified)], TPHA [Treponema pallidum Hemagglutination Assay as co-existing micro-organism or not (Yes = Positive and No = Negative)], Toxo [Toxoplasmosis gondii as co-existing micro-organism or not (Yes = Positive and No = Negative)], VDRL [Veneral disease research laboratory test status (Yes = positive and No = Negative)], HCV [Hepatitis C virus as co-existing micro-organism or not (Yes = Positive and No = Negative)], RF = Rheumatoid factor as co-test done (Yes = Positive and No = Negative)], HBV [Hepatits B virus as co-existing micro-organism (Yes = Positive and No = Negative)], CRP = C-reactive protein as co-test done (Yes = Positive and No = Negative)], AS [file pgph.0001854.s001.xlsx]

## Sheet: Salmonellosis data
UniqueKey	Healthfacilitylaboratory	Age	Sex	Q4Year	Q5Month	Weekofthemonth	Dayofthemonth	Season	Typeoftest	Salmonellastatus	Q10Ifpositivestrain	ParatyphiA	ParatyphiB	ParatyphiC	Nosubstrainspecified	TPHA	Toxo	VDRL	HCV	RF	HBV	CRP	ASLO	Others	XNone	Total number tested per week	Number of positive cases per week	Number of negative cases per week	Total files found
1	MMH	19	1	2018	5	0	1	Rainy	0	0	2	Yes	Yes	Yes	No	No	No	No	No	No	No	No	No	No	Yes	9	7	2	27
2	MMH	23	1	2018	5	0	1	Rainy	0	0	2	No	Yes	Yes	No	No	No	No	No	No	No	No	No	Yes	No
3	MMH	22	1	2018	5	0	1	Rainy	0	0	2	No	Yes	No	No	No	No	No	No	No	No	No	No	No	Yes
4	MMH	30	1	2018	5	0	1	Rainy	0	0	2	No	No	Yes	No	No	No	No	No	No	No	No	No	Yes	No
5	MMH	25	1	2018	5	0	1	Rainy	0	0	2	No	Yes	Yes	No	No	No	No	No	No	No	No	No	No	Yes
6	MMH	24	1	2018	5	0	2	Rainy	0	0	2	No	Yes	Yes	No	No	No	No	No	No	No	No	No	No	Yes
7	MMH	12	0	2018	5	0	2	Rainy	0	0	0	No	No	No	No	No	No	No	No	No	No	No	No	No	Yes
8	MMH	28	1	2018	5	1	3	Rainy	0	0	1	No	Yes	No	No	No	No	No	No	No	No	No	No	No	Yes	28	19	9	80
9	MMH	1	0	2018	5	1	3	Rainy	0	0	2	No	Yes	Yes	No	No	No	No	No	No	No	No	No	No	Yes
10	MMH	23	0	2018	5	1	4	Rainy	0	0	2	No	Yes	Yes	No	No	No	No	No	No	No	No	No	No	Yes
11	MMH	25	1	2018	5	1	4	Rainy	0	0	2	No	No	Yes	No	No	No	No	No	No	No	No	No	No	Yes
12	MMH	25	0	2018	5	1	4	Rainy	0	0	0	No	Yes	No	No	No	No	No	No	No	No	No	No	No	Yes
13	MMH	16	0	2018	5	1	4	Rainy	0	0	2	Yes	Yes	No	No	No	No	No	No	No	No	No	No	No	Yes
14	MMH	32	1	2018	5	1	4	Rainy	0	0	1	Yes	No	No	No	No	No	No	No	No	No	No	No	No	Yes
15	MMH	27	1	2018	5	1	4	Rainy	0	0	2	No	Yes	No	No	No	No	No	No	No	No	No	No	No	Yes
16	MMH	25	1	2018	5	1	4	Rainy	0	0	2	No	No	Yes	No	No	No	No	No	No	No	No	No	No	Yes
17	MMH	78	0	2018	5	1	4	Rainy	0	0	2	No	Yes	Yes	No	No	No	No	No	No	No	No	No	No	Yes
18	MMH	30	1	2018	5	1	5	Rainy	0	0	2	Yes	Yes	No	No	No	No	No	No	No	No	No	No	No	Yes
19	MMH	38	1	2018	5	1	5	Rainy	0	0	2	No	No	Yes	No	No	No	No	No	No	No	No	No	No	Yes
20	MMH	30	1	2018	5	1	5	Rainy	0	0	1	No	Yes	No	No	No	No	No	No	No	No	No	No	Yes	No
21	MMH	35	1	2018	5	1	5	Rainy	0	0	2	Yes	Yes	No	No	No	No	No	No	No	No	No	No	No	Yes
22	MMH	23	0	2018	5	1	6	Rainy	0	0	0	No	No	No	No	No	No	No	No	No	No	No	No	No	Yes
23	MMH	45	1	2018	5	1	6	Rainy	0	0	0	No	No	No	No	No	No	No	No	No	No	No	No	No	Yes
24	MMH	36	1	2018	5	1	6	Rainy	0	0	2	No	No	Yes	No	No	No	No	No	No	No	No	No	No	Yes
25	MMH	28	1	2018	5	1	8	Rainy	0	0	2	Yes	Yes	Yes	No	No	No	No	No	No	No	No	No	No	Yes
26	MMH	13	1	2018	5	1	9	Rainy	0	0	2	No	Yes	Yes	No	No	No	No	No	No	No	No	No	No	Yes
27	MMH	30	0	2018	5	2	10	Rainy	0	0	2	No	Yes	Yes	No	No	No	No	No	No	No	No	No	No	Yes	27	25	2	79
28	MMH	36	0	2018	5	2	11	Rainy	0	0	2	No	No	Yes	No	No	No	No	No	No	No	No	No	No	Yes
29	MMH	38	1	2018	5	2	11	Rainy	0	0	2	Yes	Yes	No	No	No	No	No	No	No	No	No	No	No	Yes
30	MMH	34	0	2018	5	2	11	Rainy	0	0	2	No	Yes	Yes	No	No	Yes	No	No	No	No	No	No	No	No
31	MMH	37	1	2018	5	2	11	Rainy	0	0	2	No	Yes	Yes	No	No	No	No	No	No	No	No	No	No	Yes
32	MMH	42	1	2018	5	2	11	Rainy	0	0	0	No	No	No	No	No	No	No	No	No	No	No	No	No	Yes
33	MMH	37	1	2018	5	2	11	Rainy	0	0	2	No	Yes	No	No	No	No	No	No	No	No	No	No	No	Yes
34	MMH	59	1	2018	5	2	11	Rainy	0	0	2	No	No	Yes	No	No	No	No	No	No	No	No	No	No	Yes
35	MMH	26	1	2018	5	2	11	Rainy	0	0	2	Yes	Yes	No	No	No	No	No	No	No	No	No	No	No	Yes
36	MMH	29	1	2018	5	2	11	Rainy	0	0	1	Yes	No	Yes	No	No	No	No	No	No	No	No	No	No	Yes
37	MMH	0	1	2018	5	2	11	Rainy	0	0	1	Yes	Yes	No	No	No	No	No	No	No	No	No	No	No	Yes
38	MMH	53	1	2018	5	2	12	Rainy	0	0	2	No	Yes	No	No	No	No	No	No	No	No	No	No	No	Yes
39	MMH	30	1	2018	5	2	12	Rainy	0	0	2	No	No	Yes	No	No	No	No	No	No	No	No	No	No	Yes
40	MMH	53	0	2018	5	2	12	Rainy	0	0	2	Yes	No	No	No	No	No	No	No	No	No	No	No	No	Yes
41	MMH	9	0	2018	5	2	12	Rainy	0	0	2	No	Yes	No	No	No	No	No	No	No	No	No	No	No	Yes
42	MMH	53	1	2018	5	2	12	Rainy	0	0	2	Yes	No	No	No	No	No	No	No	No	No	No	No	Yes	No
43	MMH	24	1	2018	5	2	13	Rainy	0	0	0	No	No	No	No	No	No	No	No	No	No	No	No	No	Yes
44	MMH	23	0	2018	5	2	13	Rainy	0	0	2	Yes	No	No	No	No	No	No	No	No	No	No	No	No	Yes
45	MMH	18	1	2018	5	2	14	Rainy	0	0	0	No	No	No	No	No	No	No	No	No	No	No	No	No	Yes
46	MMH	42	1	2018	5	2	14	Rainy	0	0	0	No	No	No	No	No	No	No	No	No	No	No	No	No	Yes
47	MMH	32	1	2018	5	2	14	Rainy	0	0	0	No	No	No	No	No	No	No	No	No	No	No	No	No	Yes
48	MMH		0	2018	5	2	14	Rainy	0	0	2	No	Yes	Yes	No	No	No	No	No	No	No	No	No	No	Yes
49	MMH	6	1	2018	5	2	15	Rainy	0	0	2	Yes	No	No	No	No	No	No	No	No	No	No	No	No	Yes
50	MMH	29	1	2018	5	2	16	Rainy	0	0	2	No	No	Yes	No	No	No	No	No	No	No	No	No	No	Yes
51	MMH	1	1	2018	5	2	16	Rainy	0	0	2	No	Yes	No	No	No	No	No	No	No	No	No	No	No	Yes
52	MMH	18	1	2018	5	3	18	Rainy	0	0	0	No	No	No	No	No	No	No	No	No	No	No	No	No	Yes	21	17	4	63
53	MMH	19	1	2018	5	3	18	Rainy	0	0	2	Yes	Yes	Yes	No	No	No	No	No	No	No	No	No	No	Yes
54	MMH	4	1	2018	5	3	18	Rainy	0	0	2	No	Yes	Yes	No	No	No	No	No	No	No	No	No	No	Yes
55	MMH	8	1	2018	5	3	18	Rainy	0	0	2	No	Yes	No	No	No	No	No	No	No	No	No	No	No	Yes
56	MMH	31	1	2018	5	3	18	Rainy	0	0	2	No	Yes	No	No	No	No	No	No	No	No	No	No	No	Yes
57	MMH	43	1	2018	5	3	18	Rainy	0	0	0	No	No	No	No	No	No	No	No	No	No	No	No	No	Yes
58	MMH	39	0	2018	5	3	18	Rainy	0	0	2	No	Yes	No	No	No	No	No	No	No	No	No	No	No	Yes
59	MMH	63	1	2018	5	3	18	Rainy	0	0	2	Yes	Yes	No	No	No	No	No	No	No	No	No	No	No	Yes
60	MMH	15	0	2018	5	3	18	Rainy	0	0	0	No	No	No	No	No	No	No	No	No	No	No	No	No	Yes
61	MMH	36	1	2018	5	3	18	Rainy	0	0	2	Yes	No	No	No	No	No	No	No	No	No	No	No	No	Yes
62	MMH	23	0	2018	5	3	18	Rainy	0	0	2	No	Yes	No	No	No	No	No	No	No	No	No	No	No	Yes
63	MMH	35	1	2018	5	3	19	Rainy	0	0	2	No	Yes	Yes	No	No	No	No	No	No	No	No	No	No	Yes
64	MMH	72	0	2018	5	3	20	Rainy	0	0	2	Yes	No	No	No	No	No	No	No	No	No	No	No	No	Yes
65	MMH	20	1	2018	5	3	21	Rainy	0	0	1	No	Yes	No	No	No	No	No	No	No	No	No	No	No	Yes
66	MMH	28	0	2018	5	3	21	Rainy	0	0	1	No	No	Yes	No	No	No	No	No	No	No	No	No	No	Yes
67	MMH	29	1	2018	5	3	21	Rainy	0	0	2	Yes	Yes	No	No	No	No	No	No	No	No	No	No	No	Yes
68	MMH	25	1	2018	5	3	22	Rainy	0	0	2	Yes	Yes	No	No	No	No	No	No	No	No	No	No	No	Yes
69	MMH	57	1	2018	5	4	24	Rainy	0	0	0	No	No	No	No	No	No	No	No	No	No	No	No	No	Yes	26	21	5	68
70	MMH	28	1	2018	5	4	25	Rainy	0	0	2	Yes	No	No	No	No	No	No	No	No	No	No	No	No	Yes
71	MMH	41	1	2018	5	4	25	Rainy	0	0	2	No	Yes	No	No	No	No	No	No	No	No	No	No	No	Yes
72	MMH	34	1	2018	5	4	25	Rainy	0	0	0	No	No	No	No	No	No	No	No	No	No	No	No	No	Yes
73	MMH	28	0	2018	5	4	25	Rainy	0	0	0	No	No	No	No	No	No	No	No	No	No	No	No	No	Yes
74	MMH	12	1	2018	5	4	26	Rainy	0	0	2	Yes	Yes	No	No	No	No	No	No	No	No	No	No	No	Yes
75	MMH	44	1	2018	5	4	26	Rainy	0	0	2	Yes	Yes	No	No	No	No	No	No	No	No	No	No	No	Yes
76	MMH	72	1	2018	5	4	26	Rainy	0	0	2	No	Yes	No	No	No	No	No	No	No	No	No	No	No	Yes
77	MMH	33	0	2018	5	4	26	Rainy	0	0	0	No	No	No	No	No	No	No	No	No	No	No	No	No	Yes
78	MMH	27	0	2018	5	4	27	Rainy	0	0	0	No	No	No	No	No	No	No	No	No	No	No	No	No	Yes
79	MMH	27	1	2018	5	4	27	Rainy	0	0	2	No	No	Yes	No	No	No	No	No	No	No	No	No	No	Yes
80	MMH	10	1	2018	5	4	27	Rainy	0	0	0	No	No	No	No	No	No	No	No	No	No	No	No	No	Yes
81	MMH	39	0	2018	5	4	28	Rainy	0	0	1	No	Yes	No	No	No	No	No	No	No	No	No	No	No	Yes
82	MMH	52	1	2018	5	4	28	Rainy	0	0	2	Yes	Yes	Yes	No	No	No	No	No	No	No	No	No	No	Yes
83	MMH	38	1	2018	5	4	28	Rainy	0	0	2	Yes	No	No	No	No	No	No	No	No	No	No	No	No	Yes
84	MMH	33	0	2018	5	4	28	Rainy	0	0	2	No	Yes	No	No	No	No	No	No	No	No	No	No	No	Yes
85	MMH	20	1	2018	5	4	28	Rainy	0	0	2	Yes	Yes	No	No	No	No	No	No	No	No	No	No	No	Yes
86	MMH	16	0	2018	5	4	29	Rainy	0	0	2	Yes	No	No	No	No	No	No	No	No	No	No	No	No	Yes
87	MMH	31	0	2018	5	4	29	Rainy	0	0	2	Yes	Yes	No	No	No	No	No	No	No	No	No	No	No	Yes
88	MMH	38	1	2018	5	4	29	Rainy	0	0	0	No	No	No	No	No	No	No	No	No	No	No	No	No	Yes
89	MMH	3	1	2018	5	4	30	Rainy	0	0	0	No	No	No	No	No	No	No	No	No	No	No	No	No	Yes
90	MMH	62	0	2018	6	0	1	Rainy	0	0	1	Yes	Yes	Yes	No	No	No	No	No	No	No	No	No	No	Yes	25	20	5	74
91	MMH	33	0	2018	6	0	1	Rainy	0	0	2	Yes	No	Yes	No	No	No	No	No	No	No	No	No	No	Yes
92	MMH	20	1	2018	6	0	2	Rainy	0	0	2	No	Yes	Yes	No	No	No	No	No	No	No	No	No	No	Yes
93	MMH	27	1	2018	6	0	3	Rainy	0	0	2	No	Yes	Yes	No	No	No	No	No	No	No	No	No	No	Yes
94	MMH	27	1	2018	6	0	3	Rainy	0	0	2	No	Yes	No	No	No	No	No	No	No	No	No	No	No	Yes
95	MMH	26	1	2018	6	0	3	Rainy	0	0	1	No	Yes	No	No	No	No	No	No	No	No	No	No	No	Yes
96	MMH	25	1	2018	6	0	3	Rainy	0	0	1	No	Yes	No	No	No	No	No	No	No	No	No	No	No	Yes
97	MMH	28	1	2018	6	0	3	Rainy	0	0	1	No	Yes	No	No	No	No	No	No	No	No	No	No	No	Yes
98	MMH	30	1	2018	6	0	3	Rainy	0	0	2	Yes	Yes	No	No	No	No	No	No	No	No	No	No	No	Yes
99	MMH	23	1	2018	6	0	3	Rainy	0	0	0	No	No	No	No	No	No	No	No	No	No	No	No	No	Yes
100	MMH	23	1	2018	6	0	3	Rainy	0	0	2	No	Yes	No	No	No	No	No	No	No	No	No	No	No	Yes
101	MMH	50	0	2018	6	0	4	Rainy	0	0	1	No	Yes	No	No	No	No	No	No	No	No	No	No	No	Yes
102	MMH	34	0	2018	6	0	4	Rainy	0	0	0	No	No	No	No	No	No	No	No	No	Yes	No	No	No	No
103	MMH	31	0	2018	6	0	5	Rainy	0	0	1	No	Yes	No	No	No	No	No	No	No	No	No	No	No	Yes
104	MMH	24	1	2018	6	0	5	Rainy	0	0	2	No	Yes	No	No	No	No	No	No	No	No	No	No	No	Yes
105	MMH	22	1	2018	6	0	5	Rainy	0	0	2	Yes	Yes	No	No	No	No	No	No	No	No	No	No	No	Yes
106	MMH	35	1	2018	6	0	5	Rainy	0	0	2	No	Yes	Yes	No	No	No	No	No	No	No	No	No	No	Yes
107	MMH	26	0	2018	6	0	6	Rainy	0	0	1	No	Yes	Yes	No	No	No	No	No	No	No	No	No	Yes	No
108	MMH	48	0	2018	6	0	6	Rainy	0	0	2	No	Yes	No	No	No	No	No	No	No	No	No	No	No	Yes
109	MMH	54	1	2018	6	0	6	Rainy	0	0	0	No	No	No	No	No	No	No	No	No	No	No	No	No	Yes
110	MMH	14	1	2018	6	1	8	Rainy	0	0	1	No	Yes	Yes	No	No	No	No	No	No	No	No	No	No	Yes	27	22	5	80
111	MMH	27	0	2018	6	1	9	Rainy	0	0	2	Yes	Yes	Yes	No	No	No	No	No	No	No	No	No	No	Yes
112	MMH	48	0	2018	6	1	9	Rainy	0	0	2	No	No	Yes	No	No	No	No	No	No	No	No	No	No	Yes
113	MMH	30	0	2018	6	1	10	Rainy	0	0	2	No	Yes	Yes	No	No	No	No	No	No	No	No	No	No	Yes
114	MMH	42	1	2018	6	1	10	Rainy	0	0	2	No	No	Yes	No	No	No	No	No	No	No	No	No	No	Yes
115	MMH	16	0	2018	6	1	10	Rainy	0	0	2	No	Yes	Yes	No	No	No	No	No	No	No	No	No	No	Yes
116	MMH	23	0	2018	6	1	10	Rainy	0	0	1	No	Yes	No	No	No	No	No	No	No	No	No	No	No	Yes
117	MMH	11	1	2018	6	1	10	Rainy	0	0	2	Yes	Yes	No	No	No	No	No	No	No	No	No	No	No	Yes
118	MMH	8	1	2018	6	1	10	Rainy	0	0	0	No	No	No	No	No	No	No	No	No	No	No	No	No	Yes
119	MMH	40	0	2018	6	1	10	Rainy	0	0	0	No	No	No	No	No	No	No	No	No	No	No	No	No	Yes
120	MMH	29	1	2018	6	1	10	Rainy	0	0	2	Yes	Yes	Yes	No	No	No	No	No	No	No	No	No	No	Yes
121	MMH	20	0	2018	6	1	10	Rainy	0	0	0	No	No	No	No	No	No	No	No	No	No	No	No	No	Yes
122	MMH	40	1	2018	6	1	11	Rainy	0	0	2	No	Yes	Yes	No	No	No	No	No	No	No	No	No	No	Yes
123	MMH	24	1	2018	6	1	12	Rainy	0	0	1	Yes	No	Yes	No	No	No	No	No	No	No	No	No	No	Yes
124	MMH	7	1	2018	6	1	12	Rainy	0	0	1	No	Yes	No	No	No	No	No	No	No	No	No	No	No	Yes
125	MMH	7	0	2018	6	1	13	Rainy	0	0	1	Yes	No	No	No	No	No	No	No	No	No	No	No	No	Yes
126	MMH	23	1	2018	6	1	13	Rainy	0	0	1	No	Yes	No	No	No	No	No	No	No	No	Yes	No	No	No
127	MMH	24	1	2018	6	1	13	Rainy	0	0	2	No	No	Yes	No	No	No	No	Yes	No	No	No	No	No	No
128	MMH	30	1	2018	6	1	13	Rainy	0	0	0	No	No	No	No	No	No	No	No	No	No	No	No	No	Yes
129	MMH	24	1	2018	6	1	14	Rainy	0	0	2	Yes	No	No	No	No	No	No	No	No	No	No	No	No	Yes
130	MMH	32	1	2018	6	1	14	Rainy	0	0	2	No	Yes	No	No	No	No	No	No	No	No	No	No	No	Yes
131	MMH	79	1	2018	6	1	14	Rainy	0	0	2	No	No	Yes	No	No	No	No	No	No	No	No	No	No	Yes
132	MMH	32	1	2018	6	2	17	Rainy	0	0	0	No	No	No	No	No	No	No	No	No	No	No	No	No	Yes	23	17	6	67
133	MMH	31	0	2018	6	2	17	Rainy	0	0	0	No	No	No	No	No	No	No	No	No	Yes	No	No	Yes	No
134	MMH	19	1	2018	6	2	17	Rainy	0	0	2	Yes	Yes	Yes	No	No	No	No	No	No	No	No	No	No	Yes
135	MMH	39	1	2018	6	2	17	Rainy	0	0	1	No	No	Yes	No	No	No	No	No	No	No	No	No	No	Yes
136	MMH	24	0	2018	6	2	17	Rainy	0	0	2	No	Yes	No	No	No	No	No	No	No	No	No	No	No	Yes
137	MMH	26	0	2018	6	2	18	Rainy	0	0	2	No	Yes	Yes	No	No	No	No	No	No	No	No	No	No	Yes
138	MMH	33	1	2018	6	2	18	Rainy	0	0	0	No	No	No	No	No	No	No	No	No	No	No	No	No	Yes
139	MMH	25	1	2018	6	2	18	Rainy	0	0	0	No	No	No	No	No	No	No	No	No	No	No	No	No	Yes
140	MMH	26	1	2018	6	0	19	Rainy	0	0	2	Yes	Yes	Yes	No	No	No	No	No	No	No	No	No	No	Yes
141	MMH	52	1	2018	6	2	20	Rainy	0	0	2	No	No	Yes	No	No	No	No	No	No	No	No	No	No	Yes
142	MMH	25	0	2018	6	2	20	Rainy	0	0	2	No	Yes	Yes	No	Yes	No	No	No	No	No	No	No	No	No
143	MMH	26	1	2018	6	2	20	Rainy	0	0	1	Yes	No	Yes	No	No	No	No	No	No	No	No	No	No	Yes
144	MMH	19	1	2018	6	2	20	Rainy	0	0	2	Yes	Yes	Yes	No	No	No	No	No	No	No	No	No	No	Yes
145	MMH	20	1	2018	6	2	20	Rainy	0	0	2	Yes	No	No	No	No	No	No	No	No	No	No	No	No	Yes
146	MMH	28	1	2018	6	2	21	Rainy	0	0	2	No	Yes	Yes	No	Yes	No	No	No	No	No	No	No	No	No
147	MMH	44	0	2018	6	2	21	Rainy	0	0	2	Yes	Yes	No	No	No	No	No	No	No	No	No	No	No	Yes
148	MMH	35	1	2018	6	2	21	Rainy	0	0	2	No	Yes	Yes	No	No	No	No	No	No	No	No	No	No	Yes
149	MMH	71	0	2018	6	3	22	Rainy	0	0	2	Yes	Yes	No	No	No	No	No	No	No	No	No	No	No	Yes	30	22	8	90
150	MMH	32	1	2018	6	3	23	Rainy	0	0	2	No	Yes	No	No	No	No	No	No	No	No	No	No	No	Yes
151	MMH	8	0	2018	6	3	23	Rainy	0	0	2	No	Yes	Yes	No	No	No	No	No	No	No	No	No	No	Yes
152	MMH	37	0	2018	6	3	24	Rainy	0	0	2	No	Yes	Yes	No	No	No	No	No	No	No	No	No	No	Yes
153	MMH	68	0	2018	6	3	24	Rainy	0	0	1	Yes	Yes	Yes	No	No	No	No	No	No	No	No	No	No	Yes
154	MMH	82	1	2018	6	3	24	Rainy	0	0	2	Yes	Yes	Yes	No	Yes	No	No	No	No	No	No	No	No	No
155	MMH	20	0	2018	6	3	25	Rainy	0	0	2	Yes	Yes	No	No	No	No	No	No	No	No	No	No	No	Yes
156	MMH	28	1	2018	6	3	25	Rainy	0	0	2	Yes	Yes	No	No	No	No	No	No	No	No	No	No	No	Yes
157	MMH	27	1	2018	6	3	25	Rainy	0	0	0	No	No	No	No	No	No	No	No	No	No	No	No	Yes	No
158	MMH	22	1	2018	6	3	26	Rainy	0	0	2	Yes	No	No	No	No	No	No	No	No	No	No	No	No	Yes
159	MMH	41	1	2018	6	3	26	Rainy	0	0	2	No	Yes	No	No	No	No	No	No	No	No	No	No	No	Yes
160	MMH	29	0	2018	6	3	26	Rainy	0	0	2	Yes	No	No	No	No	No	No	No	No	No	No	No	No	Yes
161	MMH	29	1	2018	6	3	27	Rainy	0	0	2	Yes	No	Yes	No	No	No	No	No	No	No	No	No	No	Yes
162	MMH	37	0	2018	6	3	27	Rainy	0	0	2	Yes	Yes	No	No	No	No	No	No	No	No	No	No	No	Yes
163	MMH	23	0	2018	6	3	27	Rainy	0	0	2	No	Yes	Yes	No	No	No	No	No	No	No	No	No	No	Yes
164	MMH	23	0	2018	6	3	27	Rainy	0	0	2	No	Yes	Yes	No	No	No	No	No	No	No	No	No	No	Yes
165	MMH	26	1	2018	6	3	27	Rainy	0	0	2	No	Yes	Yes	No	No	No	No	No	No	No	No	No	No	Yes
166	MMH	24	1	2018	6	3	27	Rainy	0	0	2	Yes	No	No	No	No	No	No	No	No	No	No	No	No	Yes
167	MMH	30	1	2018	6	3	27	Rainy	0	0	2	Yes	Yes	No	No	No	No	No	No	No	No	No	No	No	Yes
168	MMH	24	1	2018	6	3	27	Rainy	0	0	2	No	Yes	No	No	No	No	No	No	No	No	No	No	No	Yes
169	MMH	70	0	2018	6	3	28	Rainy	0	0	2	No	Yes	No	No	No	Yes	No	No	No	No	No	No	No	No
170	MMH	31	0	2018	6	3	28	Rainy	0	0	2	No	Yes	Yes	No	No	No	No	No	No	No	No	No	No	Yes
171	MMH	62	1	2018	6	4	29	Rainy	0	0	2	No	Yes	No	No	No	No	No	No	No	No	No	No	No	Yes	9	6	3	25
172	MMH	34	0	2018	6	4	30	Rainy	0	0	2	Yes	Yes	Yes	No	Yes	No	No	No	No	No	No	No	No	No
173	MMH	29	1	2018	6	4	31	Rainy	0	0	2	No	Yes	No	No	No	No	No	No	No	No	No	No	No	Yes
174	MMH	23	1	2018	6	4	31	Rainy	0	0	0	No	No	No	No	No	No	No	No	No	No	No	No	No	Yes
175	MMH	30	0	2018	6	4	31	Rainy	0	0	0	No	No	No	No	No	No	No	No	No	No	Yes	No	No	No
176	MMH	18	1	2018	6	4	31	Rainy	0	0	2	Yes	Yes	No	No	No	No	No	No	No	No	No	No	No	Yes
177	MMH	30	1	2018	7	0	1	Rainy	0	0	2	Yes	No	No	No	No	No	No	No	No	No	No	No	No	Yes	19	18	1	57
178	MMH	36	1	2018	7	0	1	Rainy	0	0	0	No	No	No	No	No	No	No	No	No	No	No	No	No	Yes
179	MMH	33	1	2018	7	0	1	Rainy	0	0	2	Yes	Yes	No	No	No	No	No	No	No	No	No	Yes	No	No
180	MMH	7	0	2018	7	0	1	Rainy	0	0	2	No	Yes	No	No	No	No	No	No	No	No	No	No	No	Yes
181	MMH	39	1	2018	7	0	2	Rainy	0	0	2	No	Yes	No	No	No	No	No	No	No	No	No	No	No	Yes
182	MMH	25	1	2018	7	0	2	Rainy	0	0	0	No	No	No	No	No	No	No	No	No	No	No	No	No	Yes
183	MMH	80	1	2018	7	0	2	Rainy	0	0	2	No	Yes	Yes	No	No	No	No	No	No	No	No	No	No	Yes
184	MMH	68	1	2018	7	0	2	Rainy	0	0	0	No	No	No	No	No	No	No	No	No	No	No	No	No	Yes
185	MMH	28	1	2018	7	0	2	Rainy	0	0	2	No	No	Yes	No	No	No	No	No	No	No	No	No	No	Yes
186	MMH	15	0	2018	7	0	2	Rainy	0	0	2	No	Yes	No	No	No	No	No	No	No	No	No	No	No	Yes
187	MMH		0	2018	7	0	3	Rainy	0	0	2	Yes	No	Yes	No	No	No	No	No	No	No	No	No	No	Yes
188	MMH	59	1	2018	7	0	3	Rainy	0	0	2	Yes	Yes	Yes	No	No	No	No	No	No	No	No	No	No	Yes
189	MMH	30	1	2018	7	0	3	Rainy	0	0	2	Yes	Yes	No	No	No	No	No	No	No	No	No	No	No	Yes
190	MMH	52	1	2018	7	0	3	Rainy	0	0	2	No	Yes	Yes	No	No	No	No	No	No	No	No	No	No	Yes
191	MMH	22	0	2018	7	0	3	Rainy	0	0	0	No	No	No	No	Yes	No	No	No	No	No	No	No	No	No
192	MMH	14	1	2018	7	0	4	Rainy	0	0	2	No	Yes	No	No	No	No	No	No	No	No	No	No	No	Yes
193	MMH	57	0	2018	7	0	4	Rainy	0	0	2	Yes	No	No	No	Yes	No	No	No	No	No	No	No	No	No
194	MMH	21	0	2018	7	0	4	Rainy	0	0	2	No	Yes	No	No	No	No	No	No	No	No	No	No	No	Yes
195	MMH	24	1	2018	7	1	5	Rainy	0	0	1	No	Yes	Yes	No	No	No	No	No	No	No	No	No	No	Yes	25	23	2	75
196	MMH	42	1	2018	7	1	6	Rainy	0	0	0	No	No	No	No	No	No	No	No	No	No	No	No	No	Yes
197	MMH	12	0	2018	7	1	6	Rainy	0	0	0	No	No	No	No	No	No	No	No	No	No	No	No	No	Yes
198	MMH	34	0	2018	7	1	6	Rainy	0	0	2	No	Yes	No	No	No	No	No	No	No	No	No	No	No	Yes
199	MMH	7	1	2018	7	1	7	Rainy	0	0	2	No	Yes	No	No	No	No	No	No	No	No	No	No	No	Yes
200	MMH	21	1	2018	7	1	7	Rainy	0	0	2	No	Yes	No	No	No	No	No	No	No	No	No	No	No	Yes
201	MMH	23	1	2018	7	1	7	Rainy	0	0	2	No	Yes	Yes	No	No	No	No	No	No	No	No	No	Yes	No
202	MMH	19	0	2018	7	1	7	Rainy	0	0	2	No	No	Yes	No	No	No	No	No	No	No	No	No	No	Yes
203	MMH	33	1	2018	7	1	7	Rainy	0	0	2	Yes	Yes	Yes	No	No	No	No	No	No	No	No	Yes	No	No
204	MMH	29	1	2018	7	1	7	Rainy	0	0	2	Yes	Yes	Yes	No	No	No	No	No	No	No	No	No	No	Yes
205	MMH	45	1	2018	7	1	7	Rainy	0	0	2	Yes	Yes	Yes	No	No	No	No	No	No	No	No	No	No	Yes
206	MMH	26	1	2018	7	1	7	Rainy	0	0	2	Yes	No	Yes	No	No	No	No	No	No	No	No	No	No	Yes
207	MMH	20	1	2018	7	1	8	Rainy	0	0	2	Yes	Yes	No	No	No	No	No	No	No	No	No	No	No	Yes
208	MMH	22	1	2018	7	1	8	Rainy	0	0	2	Yes	No	Yes	No	No	No	No	No	No	No	No	No	No	Yes
209	MMH	62	0	2018	7	1	8	Rainy	0	0	2	Yes	Yes	No	No	No	No	No	No	No	No	No	No	Yes	No
210	MMH	24	0	2018	7	1	8	Rainy	0	0	0	No	No	No	No	No	No	No	No	No	No	No	No	No	Yes
211	MMH	76	1	2018	7	1	9	Rainy	0	0	2	Yes	Yes	Yes	No	No	No	No	No	No	No	No	No	No	Yes
212	MMH	25	1	2018	7	1	10	Rainy	0	0	2	Yes	Yes	No	No	No	No	No	No	No	No	No	No	No	Yes
213	MMH	40	0	2018	7	1	10	Rainy	0	0	2	No	Yes	No	No	No	No	No	No	No	No	No	No	No	Yes
214	MMH	38	1	2018	7	1	10	Rainy	0	0	2	No	No	Yes	No	No	No	No	No	No	No	No	No	No	Yes
215	MMH	33	1	2018	7	1	11	Rainy	0	0	2	Yes	Yes	No	No	No	No	No	No	No	No	No	No	No	Yes
216	MMH	35	1	2018	7	1	11	Rainy	0	0	2	Yes	No	No	No	No	No	No	No	No	No	No	No	No	Yes
217	MMH	71	0	2018	7	1	11	Rainy	0	0	2	No	Yes	No	No	No	No	No	No	No	No	No	No	No	Yes
218	MMH	44	1	2018	7	2	12	Rainy	0	0	1	No	Yes	Yes	No	No	No	No	No	No	No	No	No	No	Yes	22	21	1	56
219	MMH	25	1	2018	7	2	14	Rainy	0	0	2	No	Yes	Yes	No	No	No	No	No	No	No	No	No	No	Yes
220	MMH	52	1	2018	7	2	14	Rainy	0	0	2	Yes	Yes	No	No	No	No	No	No	No	No	No	No	No	Yes
221	MMH	25	1	2018	7	2	14	Rainy	0	0	2	No	Yes	No	No	No	No	No	No	No	No	No	No	No	Yes
222	MMH	27	1	2018	7	2	14	Rainy	0	0	2	Yes	No	Yes	No	No	No	No	No	No	No	No	No	No	Yes
223	MMH	28	0	2018	7	2	14	Rainy	0	0	0	No	No	No	No	No	No	No	No	No	No	No	No	No	Yes
224	MMH	15	1	2018	7	2	14	Rainy	0	0	2	Yes	Yes	No	No	No	No	No	No	No	No	No	No	No	Yes
225	MMH	60	1	2018	7	2	15	Rainy	0	0	2	No	Yes	Yes	No	No	No	No	No	No	No	No	No	No	Yes
226	MMH	24	1	2018	7	2	15	Rainy	0	0	2	No	Yes	No	No	No	No	No	No	No	No	No	No	No	Yes
227	MMH	26	1	2018	7	2	15	Rainy	0	0	2	Yes	No	Yes	No	No	No	No	No	No	No	No	No	No	Yes
228	MMH	31	1	2018	7	2	16	Rainy	0	0	2	Yes	Yes	Yes	No	No	No	No	No	No	No	No	No	No	Yes
229	MMH	81	0	2018	7	2	16	Rainy	0	0	2	Yes	Yes	Yes	No	No	No	No	No	No	No	No	No	No	Yes
230	MMH	20	0	2018	7	2	16	Rainy	0	0	1	Yes	No	No	No	No	No	No	No	No	No	No	No	No	Yes
231	MMH	26	1	2018	7	2	16	Rainy	0	0	2	Yes	Yes	Yes	No	No	No	No	No	No	No	No	No	No	Yes
232	MMH	42	1	2018	7	2	16	Rainy	0	0	2	Yes	No	Yes	No	No	No	No	No	No	No	No	No	No	Yes
233	MMH	35	1	2018	7	2	17	Rainy	0	0	2	Yes	No	Yes	No	No	No	No	No	No	No	No	No	No	Yes
234	MMH	20	0	2018	7	2	17	Rainy	0	0	0	Yes	No	No	No	No	No	No	Yes	No	No	No	No	No	No
235	MMH	27	0	2018	7	2	17	Rainy	0	0	2	Yes	No	Yes	No	No	No	No	No	No	No	No	No	No	Yes
236	MMH	55	1	2018	7	2	17	Rainy	0	0	2	Yes	Yes	Yes	No	No	No	No	No	No	No	No	No	No	Yes
237	MMH	29	1	2018	7	2	18	Rainy	0	0	2	No	Yes	Yes	No	No	No	No	No	No	No	No	No	No	Yes
238	MMH	32	1	2018	7	2	18	Rainy	0	0	2	Yes	No	No	No	No	No	No	No	No	No	No	No	No	Yes
239	MMH	23	0	2018	7	3	19	Rainy	0	0	2	No	Yes	Yes	No	No	No	No	No	No	No	No	No	No	Yes	16	13	3	41
240	MMH	17	0	2018	7	3	21	Rainy	0	0	2	Yes	No	Yes	No	No	No	No	No	No	No	No	No	No	Yes
241	MMH	25	0	2018	7	3	21	Rainy	0	0	2	Yes	No	No	No	No	No	No	No	No	No	No	No	No	Yes
242	MMH	33	1	2018	7	3	22	Rainy	0	0	2	Yes	Yes	No	No	No	No	No	No	No	No	No	No	No	Yes
243	MMH	20	1	2018	7	3	22	Rainy	0	0	2	No	No	Yes	No	No	No	No	No	No	No	No	No	No	Yes
244	MMH	32	0	2018	7	3	22	Rainy	0	0	1	No	No	Yes	No	No	No	No	No	No	No	No	No	No	Yes
245	MMH	36	1	2018	7	3	22	Rainy	0	0	2	Yes	No	No	No	No	No	No	No	No	No	No	No	No	Yes
246	MMH	32	1	2018	7	3	22	Rainy	0	0	2	Yes	Yes	No	No	No	No	No	No	No	No	No	No	No	Yes
247	MMH	28	1	2018	7	3	22	Rainy	0	0	2	Yes	No	Yes	No	No	No	No	No	No	No	No	No	No	Yes
248	MMH		1	2018	7	3	24	Rainy	0	0	2	Yes	Yes	No	No	No	No	No	No	No	No	No	No	No	Yes
249	MMH	6	1	2018	7	3	24	Rainy	0	0	1	No	Yes	No	No	No	No	No	No	No	No	No	No	No	Yes
250	MMH	35	0	2018	7	3	25	Rainy	0	0	2	Yes	Yes	Yes	No	No	No	No	No	No	No	No	No	No	Yes
251	MMH	37	0	2018	7	3	25	Rainy	0	0	0	No	No	No	No	Yes	No	No	No	No	No	No	No	No	No
252	MMH	31	1	2018	7	4	26	Rainy	0	0	2	No	Yes	Yes	No	No	No	No	No	No	No	No	No	No	Yes	17	17	0	43
253	MMH	35	1	2018	7	4	27	Rainy	0	0	2	Yes	Yes	No	No	No	No	No	No	No	No	No	No	No	Yes
254	MMH	16	1	2018	7	4	28	Rainy	0	0	2	No	Yes	Yes	No	No	No	No	No	No	No	No	No	No	Yes
255	MMH	26	1	2018	7	4	28	Rainy	0	0	2	No	Yes	No	No	No	No	No	No	No	No	No	No	No	Yes
256	MMH	20	1	2018	7	4	28	Rainy	0	0	2	No	Yes	No	No	No	No	No	No	No	No	No	No	No	Yes
257	MMH	20	1	2018	7	4	28	Rainy	0	0	2	No	Yes	No	No	No	No	No	No	No	No	No	No	No	Yes
258	MMH	55	1	2018	7	4	28	Rainy	0	0	2	No	No	Yes	No	No	No	No	No	No	No	No	No	No	Yes
259	MMH	52	1	2018	7	4	28	Rainy	0	0	0	No	No	No	No	No	No	No	No	No	No	No	No	No	Yes
260	MMH	35	1	2018	7	4	28	Rainy	0	0	2	No	Yes	No	No	No	No	No	No	No	No	No	No	Yes	No
261	MMH	15	1	2018	7	4	28	Rainy	0	0	2	Yes	Yes	No	No	No	No	No	No	No	No	No	No	No	Yes
262	MMH	10	1	2018	7	4	29	Rainy	0	0	2	No	Yes	Yes	No	No	No	No	No	No	No	No	No	No	Yes
263	MMH	50	0	2018	7	4	30	Rainy	0	0	2	Yes	Yes	Yes	No	No	No	No	No	No	No	No	No	No	Yes
264	MMH	26	0	2018	7	4	30	Rainy	0	0	2	Yes	Yes	No	No	No	No	No	No	No	No	No	No	No	Yes
265	MMH	11	0	2018	7	4	30	Rainy	0	0	2	Yes	Yes	No	No	No	No	No	No	No	No	No	No	No	Yes
266	MMH	10	1	2018	7	4	30	Rainy	0	0	0	No	No	No	No	No	No	No	No	No	No	No	No	No	Yes
267	MMH	62	0	2018	7	4	31	Rainy	0	0	2	No	Yes	Yes	No	No	No	No	No	No	No	No	No	No	Yes
268	MMH	23	1	2018	7	4	31	Rainy	0	0	2	No	No	Yes	No	No	No	No	No	No	No	No	No	No	Yes
269	MMH	22	1	2018	8	0	1	Rainy	0	0	1	Yes	No	Yes	No	No	No	No	No	No	No	No	No	No	Yes	1	1	0	4
270	MMH	42	0	2018	8	1	3	Rainy	0	0	2	No	Yes	No	No	No	No	No	No	No	No	No	No	No	Yes	18	18	0	51
271	MMH	11	0	2018	8	1	4	Rainy	0	0	2	No	Yes	Yes	No	No	No	No	No	No	No	No	No	No	Yes
272	MMH	30	1	2018	8	1	4	Rainy	0	0	2	No	No	Yes	No	No	No	No	No	No	No	No	No	Yes	No
273	MMH	13	0	2018	8	1	4	Rainy	0	0	2	Yes	No	Yes	No	No	No	No	No	No	No	No	No	No	Yes
274	MMH	20	1	2018	8	1	4	Rainy	0	0	2	Yes	Yes	Yes	No	No	No	No	No	No	No	No	No	No	Yes
275	MMH	26	1	2018	8	1	4	Rainy	0	0	2	No	Yes	No	No	No	No	No	No	No	No	No	No	No	Yes
276	MMH	32	1	2018	8	1	5	Rainy	0	0	2	Yes	No	No	No	Yes	No	No	No	No	No	No	No	No	No
277	MMH	25	0	2018	8	1	5	Rainy	0	0	2	No	No	Yes	No	Yes	No	No	No	No	No	No	No	No	No
278	MMH	30	1	2018	8	1	5	Rainy	0	0	2	Yes	Yes	No	No	No	No	No	No	No	No	No	No	No	Yes
279	MMH	23	0	2018	8	1	5	Rainy	0	0	2	Yes	Yes	No	No	No	No	No	No	No	No	No	No	No	Yes
280	MMH	20	0	2018	8	1	5	Rainy	0	0	2	Yes	Yes	No	No	No	No	No	No	No	No	No	No	No	Yes
281	MMH	16	0	2018	8	1	6	Rainy	0	0	2	Yes	No	No	No	No	No	No	No	No	No	No	No	No	Yes
282	MMH	49	0	2018	8	1	6	Rainy	0	0	2	Yes	No	Yes	No	Yes	No	No	No	No	No	No	No	No	No
283	MMH	16	0	2018	8	1	6	Rainy	0	0	2	Yes	No	Yes	No	No	No	No	No	No	No	No	No	No	Yes
284	MMH	6	1	2018	8	1	6	Rainy	0	0	2	Yes	No	Yes	No	No	No	No	No	No	No	No	No	No	Yes
285	MMH	28	1	2018	8	1	6	Rainy	0	0	2	Yes	Yes	Yes	No	No	No	No	No	No	No	No	No	No	Yes
286	MMH	11	0	2018	8	1	6	Rainy	0	0	2	Yes	No	No	No	No	No	No	No	No	No	No	No	No	Yes
287	MMH	51	0	2018	8	1	7	Rainy	0	0	2	Yes	No	Yes	No	No	No	No	No	No	No	No	No	No	Yes
288	MMH	24	1	2018	8	2	9	Rainy	0	0	2	Yes	No	No	No	No	No	No	No	No	No	No	No	No	Yes	16	16	0	45
289	MMH	80	0	2018	8	2	9	Rainy	0	0	2	Yes	Yes	Yes	No	No	No	No	No	No	No	No	No	No	Yes
290	MMH	48	1	2018	8	2	11	Rainy	0	0	2	No	Yes	Yes	No	No	No	No	No	No	No	No	No	No	Yes
291	MMH	21	1	2018	8	2	11	Rainy	0	0	2	Yes	No	Yes	No	No	No	No	No	No	No	No	No	No	Yes
292	MMH	36	0	2018	8	2	12	Rainy	0	0	2	No	Yes	Yes	No	No	No	No	No	No	No	No	No	No	Yes
293	MMH	43	0	2018	8	2	12	Rainy	0	0	2	No	Yes	Yes	No	Yes	No	No	No	No	No	No	No	No	No
294	MMH	21	0	2018	8	2	13	Rainy	0	0	2	Yes	Yes	Yes	No	No	No	No	No	No	No	No	No	No	Yes
295	MMH	37	1	2018	8	2	13	Rainy	0	0	2	Yes	Yes	No	No	No	No	No	No	No	No	No	No	No	Yes
296	MMH	29	1	2018	8	2	13	Rainy	0	0	0	No	No	No	No	No	No	No	No	No	No	No	No	No	Yes
297	MMH	26	1	2018	8	2	13	Rainy	0	0	2	No	Yes	No	No	No	No	No	No	No	No	No	No	No	Yes
298	MMH	20	1	2018	8	2	13	Rainy	0	0	1	No	Yes	Yes	No	No	No	No	No	No	No	No	No	No	Yes
299	MMH	32	1	2018	8	2	14	Rainy	0	0	2	Yes	No	No	No	No	No	No	No	No	No	No	No	No	Yes
300	MMH	25	1	2018	8	2	14	Rainy	0	0	2	No	Yes	No	No	No	No	No	No	No	No	No	No	No	Yes
301	MMH	27	1	2018	8	2	14	Rainy	0	0	2	No	Yes	No	No	No	No	No	No	No	No	No	No	No	Yes
302	MMH	28	1	2018	8	2	14	Rainy	0	0	2	No	Yes	Yes	No	No	No	No	No	No	No	No	No	No	Yes
303	MMH	27	1	2018	8	2	14	Rainy	0	0	2	No	Yes	Yes	No	No	No	No	No	No	No	No	No	No	Yes
304	MMH	3	0	2018	8	3	16	Rainy	0	0	2	Yes	No	Yes	No	No	No	No	No	No	No	No	No	No	Yes	12	9	3	36
305	MMH	34	0	2018	8	3	18	Rainy	0	0	2	No	Yes	Yes	No	No	No	No	No	No	No	No	No	No	Yes
306	MMH	41	1	2018	8	3	18	Rainy	0	0	2	Yes	Yes	No	No	No	No	No	No	No	No	No	No	No	Yes
307	MMH	29	1	2018	8	3	18	Rainy	0	0	0	No	No	No	No	No	No	No	No	No	No	No	No	No	Yes
308	MMH	32	1	2018	8	3	20	Rainy	0	0	2	Yes	No	No	No	No	No	No	No	No	No	No	No	No	Yes
309	MMH	50	0	2018	8	3	20	Rainy	0	0	2	Yes	No	Yes	No	No	No	No	No	No	No	No	No	No	Yes
310	MMH	31	0	2018	8	3	21	Rainy	0	0	2	No	Yes	Yes	No	No	No	No	No	No	No	No	No	No	Yes
311	MMH	31	1	2018	8	3	22	Rainy	0	0	2	Yes	No	Yes	No	No	No	No	No	No	No	No	No	No	Yes
312	MMH	54	0	2018	8	3	22	Rainy	0	0	2	Yes	No	No	No	No	No	No	No	No	No	No	No	No	Yes
313	MMH	70	1	2018	8	4	23	Rainy	0	0	2	Yes	Yes	Yes	No	No	No	No	No	No	No	No	No	No	Yes	9	9	0	26
314	MMH	34	1	2018	8	4	23	Rainy	0	0	2	Yes	Yes	Yes	No	No	No	No	No	No	No	No	No	No	Yes
315	MMH	33	1	2018	8	4	23	Rainy	0	0	2	Yes	Yes	Yes	No	Yes	No	No	No	No	No	No	No	No	No
316	MMH	45	1	2018	8	4	23	Rainy	0	0	2	Yes	No	No	No	No	No	No	No	No	No	No	No	No	Yes
317	MMH	18	1	2018	8	4	23	Rainy	0	0	0	No	No	No	No	No	No	No	No	No	No	No	No	No	Yes
318	MMH	4	1	2018	8	4	23	Rainy	0	0	2	Yes	Yes	Yes	No	No	No	No	No	No	No	No	No	No	Yes
319	MMH	25	1	2018	8	4	26	Rainy	0	0	2	Yes	No	No	No	No	No	No	No	No	No	No	No	No	Yes
320	MMH	31	0	2018	8	4	27	Rainy	0	0	2	Yes	No	No	No	No	No	No	No	No	No	No	No	No	Yes
321	MMH	64	1	2018	8	4	29	Rainy	0	0	2	Yes	No	No	No	No	No	No	No	No	No	No	No	No	Yes
322	MMH	27	0	2018	8	5	30	Rainy	0	0	0	No	No	No	No	No	No	No	No	No	No	No	No	No	Yes	1	1	0	5
323	MMH	59	1	2018	9	0	1	Rainy	0	0	2	Yes	Yes	Yes	No	No	No	No	No	No	No	No	No	No	Yes	13	12	1	39
324	MMH	26	1	2018	9	0	3	Rainy	0	0	2	No	No	Yes	No	No	No	No	No	No	No	No	No	No	Yes
325	MMH	34	0	2018	9	0	4	Rainy	0	0	2	Yes	Yes	Yes	No	No	No	No	No	No	No	No	No	No	Yes
326	MMH	13	1	2018	9	0	4	Rainy	0	0	2	Yes	Yes	No	No	No	No	No	No	No	No	No	No	No	Yes
327	MMH	46	0	2018	9	0	4	Rainy	0	0	2	Yes	No	No	No	No	No	No	No	No	No	No	No	No	Yes
328	MMH	61	1	2018	9	0	5	Rainy	0	0	2	Yes	No	No	No	No	No	No	No	No	No	No	No	No	Yes
329	MMH	32	0	2018	9	0	5	Rainy	0	0	2	Yes	No	No	No	No	No	No	No	No	No	No	No	No	Yes
330	MMH	26	0	2018	9	0	5	Rainy	0	0	2	No	No	Yes	No	No	No	No	No	No	No	No	No	No	Yes
331	MMH	42	1	2018	9	0	5	Rainy	0	0	2	Yes	No	No	No	No	No	No	No	No	No	No	No	No	Yes
332	MMH	50	0	2018	9	0	6	Rainy	0	0	2	Yes	No	Yes	No	No	No	No	No	No	No	No	No	No	Yes
333	MMH	27	1	2018	9	0	6	Rainy	0	0	2	Yes	Yes	No	No	No	No	No	No	No	No	No	No	No	Yes
334	MMH	59	0	2018	9	0	6	Rainy	0	0	2	No	Yes	No	No	No	No	No	No	No	No	No	No	No	Yes
335	MMH	40	1	2018	9	1	9	Rainy	0	0	2	Yes	Yes	No	No	No	No	No	No	No	No	No	No	No	Yes	18	14	4	55
336	MMH	29	1	2018	9	1	9	Rainy	0	0	2	Yes	Yes	Yes	No	No	No	No	No	No	No	No	No	No	Yes
337	MMH	26	1	2018	9	1	9	Rainy	0	0	2	Yes	Yes	Yes	No	No	No	No	No	No	No	No	No	No	Yes
338	MMH	43	0	2018	9	1	9	Rainy	0	0	2	Yes	No	Yes	No	No	No	No	No	No	No	No	No	No	Yes
339	MMH	18	1	2018	9	1	9	Rainy	0	0	2	Yes	Yes	No	No	No	No	No	No	No	No	No	No	No	Yes
340	MMH	37	1	2018	9	1	10	Rainy	0	0	1	Yes	No	Yes	No	No	No	No	No	No	No	No	No	No	Yes
341	MMH	24	1	2018	9	1	10	Rainy	0	0	0	No	No	No	No	No	No	No	No	No	No	No	No	No	Yes
342	MMH	46	0	2018	9	1	11	Rainy	0	0	2	No	Yes	No	No	No	No	No	No	No	No	No	No	No	Yes
343	MMH	62	1	2018	9	1	11	Rainy	0	0	0	No	No	No	No	No	No	No	No	No	No	No	No	No	Yes
344	MMH	35	1	2018	9	1	11	Rainy	0	0	2	No	No	Yes	No	No	No	No	No	No	No	No	No	Yes	No
345	MMH	21	0	2018	9	1	11	Rainy	0	0	2	Yes	No	Yes	No	No	No	No	No	No	No	No	No	No	Yes
346	MMH	26	0	2018	9	1	11	Rainy	0	0	0	No	No	No	No	No	No	No	No	No	No	No	No	No	Yes
347	MMH	24	1	2018	9	1	12	Rainy	0	0	2	No	Yes	No	No	No	No	No	No	No	No	No	No	No	Yes
348	MMH	44	0	2018	9	1	13	Rainy	0	0	2	Yes	Yes	Yes	No	No	No	No	No	No	No	No	No	No	Yes
349	MMH	30	1	2018	9	2	15	Rainy	0	0	2	Yes	No	No	No	No	No	No	No	No	No	No	No	No	Yes	18	16	2	48
350	MMH	26	1	2018	9	2	16	Rainy	0	0	2	Yes	No	Yes	No	No	No	No	No	No	No	No	No	No	Yes
351	MMH	25	0	2018	9	2	16	Rainy	0	0	2	No	Yes	Yes	No	No	No	No	No	No	No	No	No	No	Yes
352	MMH	22	0	2018	9	2	16	Rainy	0	0	2	Yes	Yes	Yes	No	No	No	No	No	No	No	No	No	No	Yes
353	MMH	25	1	2018	9	2	16	Rainy	0	0	2	Yes	No	Yes	No	No	No	No	No	No	No	No	No	No	Yes
354	MMH	24	1	2018	9	2	16	Rainy	0	0	2	No	Yes	Yes	No	No	No	No	No	No	No	No	No	No	Yes
355	MMH	18	1	2018	9	2	16	Rainy	0	0	2	No	Yes	Yes	No	No	No	No	No	No	No	No	No	No	Yes
356	MMH	54	0	2018	9	2	17	Rainy	0	0	2	Yes	Yes	Yes	No	No	No	No	No	No	No	No	No	No	Yes
357	MMH	30	0	2018	9	2	17	Rainy	0	0	2	Yes	No	No	No	No	No	No	No	No	No	No	No	No	Yes
358	MMH	32	0	2018	9	2	17	Rainy	0	0	2	Yes	Yes	Yes	No	Yes	No	No	No	No	No	No	No	No	No
359	MMH	25	1	2018	9	2	18	Rainy	0	0	2	Yes	Yes	Yes	No	No	No	No	No	No	No	No	No	No	Yes
360	MMH	22	1	2018	9	2	18	Rainy	0	0	2	Yes	Yes	Yes	No	No	No	No	No	No	No	No	No	No	Yes
361	MMH	23	0	2018	9	2	18	Rainy	0	0	2	Yes	Yes	No	No	No	No	No	No	No	No	No	No	No	Yes
362	MMH	29	1	2018	9	2	19	Rainy	0	0	0	No	No	No	No	No	No	No	No	No	No	No	No	No	Yes
363	MMH	9	1	2018	9	2	19	Rainy	0	0	2	No	Yes	No	No	No	No	No	No	No	No	No	No	No	Yes
364	MMH	39	1	2018	9	2	20	Rainy	0	0	2	Yes	No	Yes	No	No	No	No	No	No	No	No	No	No	Yes
365	MMH	10	1	2018	9	3	21	Rainy	0	0	2	Yes	No	Yes	No	No	No	No	No	No	No	No	No	No	Yes	31	21	10	94
366	MMH	33	1	2018	9	3	22	Rainy	0	0	2	Yes	Yes	No	No	No	No	No	No	No	No	No	No	No	Yes
367	MMH	31	1	2018	9	3	23	Rainy	0	0	2	Yes	No	Yes	No	No	No	No	No	No	No	No	No	No	Yes
368	MMH	59	1	2018	9	3	23	Rainy	0	0	2	Yes	Yes	Yes	No	No	No	No	No	No	No	No	No	No	Yes
369	MMH	49	1	2018	9	3	23	Rainy	0	0	2	Yes	Yes	Yes	No	No	No	No	No	No	No	No	No	Yes	No
370	MMH	23	1	2018	9	3	23	Rainy	0	0	2	Yes	Yes	Yes	No	No	No	No	No	No	No	No	No	No	Yes
371	MMH	72	1	2018	9	3	23	Rainy	0	0	2	Yes	Yes	No	No	No	No	No	No	No	No	No	No	No	Yes
372	MMH	31	0	2018	9	3	23	Rainy	0	0	2	Yes	No	No	No	No	No	No	No	No	No	No	No	No	Yes
373	MMH	30	1	2018	9	3	23	Rainy	0	0	2	Yes	No	No	No	No	No	No	No	No	No	No	No	No	Yes
374	MMH	59	1	2018	9	3	23	Rainy	0	0	2	Yes	No	Yes	No	No	No	No	No	No	No	No	No	No	Yes
375	MMH	35	0	2018	9	3	24	Rainy	0	0	2	Yes	No	Yes	No	No	No	No	No	No	No	No	No	No	Yes
376	MMH	68	1	2018	9	3	24	Rainy	0	0	2	Yes	Yes	Yes	No	No	No	No	No	No	No	No	No	No	Yes
377	MMH	22	1	2018	9	3	24	Rainy	0	0	1	Yes	Yes	No	No	No	No	No	No	No	No	No	No	No	Yes
378	MMH	44	1	2018	9	3	24	Rainy	0	0	2	Yes	Yes	Yes	No	No	No	No	No	No	No	No	No	No	Yes
379	MMH	26	1	2018	9	3	25	Rainy	0	0	2	No	Yes	Yes	No	No	No	No	No	No	No	No	No	No	Yes
380	MMH	30	1	2018	9	3	26	Rainy	0	0	0	Yes	No	Yes	No	No	No	No	No	No	No	No	No	No	Yes
381	MMH	23	0	2018	9	3	26	Rainy	0	0	1	No	Yes	Yes	No	No	No	No	No	No	No	No	No	No	Yes
382	MMH	42	1	2018	9	3	26	Rainy	0	0	2	Yes	No	No	No	No	No	No	No	No	No	No	No	No	Yes
383	MMH	27	1	2018	9	3	26	Rainy	0	0	1	No	No	Yes	No	No	No	No	No	No	No	No	No	No	Yes
384	MMH	21	1	2018	9	3	26	Rainy	0	0	2	No	Yes	Yes	No	No	No	No	No	No	No	No	No	No	Yes
385	MMH	31	1	2018	9	3	27	Rainy	0	0	2	Yes	No	Yes	No	No	No	No	No	No	No	No	No	No	Yes
386	MMH	32	1	2018	9	4	28	Rainy	0	0	2	No	Yes	Yes	No	No	No	No	No	No	No	No	No	No	Yes	19	14	5	60
387	MMH	13	1	2018	9	4	30	Rainy	0	0	2	Yes	No	No	No	No	No	No	No	No	No	No	No	No	Yes
388	MMH	31	1	2018	9	4	30	Rainy	0	0	2	No	Yes	Yes	No	No	No	No	No	No	No	No	No	No	Yes
389	MMH	7	0	2018	9	4	30	Rainy	0	0	0	No	Yes	Yes	No	No	No	No	No	No	No	No	No	No	Yes
390	MMH	27	0	2018	9	4	30	Rainy	0	0	1	No	Yes	Yes	No	No	No	No	No	No	No	No	No	No	Yes
391	MMH	47	0	2018	9	4	30	Rainy	0	0	2	No	No	Yes	No	No	No	No	No	No	No	No	No	No	Yes
392	MMH	28	1	2018	9	4	30	Rainy	0	0	2	No	Yes	Yes	No	No	No	No	No	No	No	No	No	No	Yes
393	MMH	34	0	2018	9	4	30	Rainy	0	0	2	Yes	No	Yes	No	No	No	No	No	No	No	No	No	No	Yes
394	MMH	24	1	2018	9	4	31	Rainy	0	0	0	No	No	No	No	No	No	No	No	No	No	No	No	No	Yes
395	MMH	6	1	2018	9	4	31	Rainy	0	0	2	No	Yes	Yes	No	No	No	No	No	No	No	No	No	No	Yes
396	MMH	53	1	2018	9	4	31	Rainy	0	0	2	Yes	Yes	Yes	No	No	No	No	No	No	No	No	No	Yes	No
397	MMH	19	0	2018	9	4	31	Rainy	0	0	2	No	Yes	Yes	No	No	No	No	No	No	No	No	No	No	Yes
398	MMH	48	0	2018	9	4	31	Rainy	0	0	2	Yes	No	Yes	No	No	No	No	No	No	No	No	No	No	Yes
399	MMH	20	1	2018	9	4	31	Rainy	0	0	2	No	Yes	Yes	No	No	No	No	No	No	No	No	No	No	Yes
400	MMH	62	1	2018	10	0	1	Dry	0	0	0	No	No	No	No	No	No	No	No	No	No	No	No	No	Yes	11	5	6	33
401	MMH	50	1	2018	10	0	1	Dry	0	0	0	No	No	No	No	No	No	No	No	No	No	No	No	No	Yes
402	MMH	70	1	2018	10	0	2	Dry	0	0	2	No	Yes	No	No	No	No	No	No	No	No	No	No	No	Yes
403	MMH	37	0	2018	10	0	3	Dry	0	0	2	No	Yes	Yes	No	No	No	No	No	No	No	No	No	No	Yes
404	MMH	30	0	2018	10	0	3	Dry	0	0	2	No	No	Yes	No	No	No	No	No	No	No	No	No	No	Yes
405	MMH	30	1	2018	10	1	4	Dry	0	0	1	Yes	Yes	No	No	No	No	No	No	No	No	No	No	No	Yes	26	18	8	89
406	MMH	29	1	2018	10	1	4	Dry	0	0	1	No	Yes	Yes	No	No	No	No	No	No	No	No	No	No	Yes
407	MMH	20	1	2018	10	1	5	Dry	0	0	0	No	No	No	No	No	No	No	No	No	No	No	No	No	Yes
408	MMH	19	1	2018	10	1	5	Dry	0	0	2	No	Yes	No	No	No	No	No	No	No	No	No	No	No	Yes
409	MMH	26	0	2018	10	1	6	Dry	0	0	1	Yes	No	No	No	No	No	No	No	No	No	No	No	No	Yes
410	MMH	6	1	2018	10	1	6	Dry	0	0	2	No	Yes	No	No	No	No	No	No	No	No	No	No	No	Yes
411	MMH	39	0	2018	10	1	7	Dry	0	0	2	Yes	Yes	No	No	No	No	No	No	No	No	No	No	No	Yes
412	MMH	16	0	2018	10	1	7	Dry	0	0	2	No	No	Yes	No	No	No	No	No	No	No	No	No	No	Yes
413	MMH	25	1	2018	10	1	7	Dry	0	0	2	Yes	No	Yes	No	No	No	No	No	No	No	No	No	No	Yes
414	MMH	51	0	2018	10	1	7	Dry	0	0	2	Yes	Yes	No	No	No	No	No	No	No	No	No	No	No	Yes
415	MMH	48	1	2018	10	1	7	Dry	0	0	2	Yes	No	No	No	No	No	No	No	No	No	No	No	No	Yes
416	MMH	60	1	2018	10	1	8	Dry	0	0	2	Yes	No	No	No	No	No	No	No	No	No	No	No	No	Yes
417	MMH	68	0	2018	10	1	8	Dry	0	0	2	Yes	No	Yes	No	Yes	No	No	No	No	No	No	No	No	No
418	MMH	33	1	2018	10	1	8	Dry	0	0	2	No	No	Yes	No	No	No	No	No	No	No	No	No	No	Yes
419	MMH	27	0	2018	10	1	8	Dry	0	0	0	No	No	No	No	No	No	No	No	No	No	No	No	No	Yes
420	MMH	28	1	2018	10	1	9	Dry	0	0	2	Yes	No	Yes	No	No	No	No	No	No	No	No	No	No	Yes
421	MMH	15	0	2018	10	1	9	Dry	0	0	2	Yes	No	No	No	No	No	No	No	No	No	No	No	No	Yes
422	MMH	22	1	2018	10	1	9	Dry	0	0	2	No	Yes	Yes	No	No	No	No	No	No	No	No	No	No	Yes
423	MMH	25	1	2018	10	2	11	Dry	0	0	2	Yes	No	No	No	No	No	No	No	No	No	No	No	No	Yes	17	10	7	47
424	MMH	50	0	2018	10	2	11	Dry	0	0	0	No	No	No	No	No	No	No	No	No	No	No	No	No	Yes
425	MMH	3	0	2018	10	2	13	Dry	0	0	1	Yes	Yes	Yes	No	No	No	No	No	No	No	No	No	No	Yes
426	MMH	60	0	2018	10	2	13	Dry	0	0	2	No	Yes	No	No	No	No	No	No	No	No	No	No	No	Yes
427	MMH	26	1	2018	10	2	13	Dry	0	0	2	No	Yes	Yes	No	No	No	No	No	No	No	No	No	No	Yes
428	MMH	19	0	2018	10	2	14	Dry	0	0	2	No	Yes	Yes	No	No	No	No	No	No	No	No	No	No	Yes
429	MMH	37	0	2018	10	2	14	Dry	0	0	2	No	Yes	No	No	No	No	No	No	No	No	No	No	No	Yes
430	MMH	23	0	2018	10	2	14	Dry	0	0	2	No	Yes	No	No	No	No	No	No	No	No	No	No	No	Yes
431	MMH	26	1	2018	10	2	14	Dry	0	0	0	No	No	No	No	No	No	No	No	No	No	No	No	No	Yes
432	MMH	56	0	2018	10	3	18	Dry	0	0	2	No	Yes	Yes	No	No	No	No	No	No	No	No	No	No	Yes
433	MMH	56	1	2018	10	3	18	Dry	0	0	2	No	Yes	No	No	No	No	No	No	No	No	No	No	No	Yes	17	9	8	52
434	MMH	53	0	2018	10	3	20	Dry	0	0	2	No	Yes	No	No	No	No	No	No	No	No	No	No	No	Yes
435	MMH	24	1	2018	10	3	20	Dry	0	0	2	Yes	No	No	No	No	No	No	No	No	No	No	No	No	Yes
436	MMH	32	1	2018	10	3	21	Dry	0	0	2	No	Yes	No	No	No	No	No	No	No	No	No	No	No	Yes
437	MMH	18	0	2018	10	3	21	Dry	0	0	2	No	Yes	No	No	No	No	No	No	No	No	No	No	No	Yes
438	MMH	33	0	2018	10	3	22	Dry	0	0	2	No	No	Yes	No	No	No	No	No	No	No	No	No	No	Yes
439	MMH	38	1	2018	10	3	22	Dry	0	0	2	No	No	Yes	No	No	No	No	No	No	No	No	No	No	Yes
440	MMH	29	0	2018	10	3	23	Dry	0	0	0	No	No	No	No	No	No	No	No	No	No	No	No	No	Yes
441	MMH	15	0	2018	10	3	23	Dry	0	0	2	No	No	Yes	No	No	No	No	No	No	No	No	No	No	Yes
442	MMH	27	0	2018	10	4	25	Dry	0	0	0	No	No	No	No	No	No	No	No	No	No	No	No	No	Yes	17	13	4
443	MMH	21	1	2018	10	4	25	Dry	0	0	0	No	No	No	No	No	No	No	No	No	No	No	No	No	Yes
444	MMH	45	1	2018	10	4	26	Dry	0	0	2	No	Yes	Yes	No	Yes	No	No	No	No	No	No	No	No	No
445	MMH	20	1	2018	10	4	27	Dry	0	0	2	Yes	Yes	Yes	No	No	No	No	No	No	No	No	No	No	Yes
446	MMH	28	1	2018	10	4	28	Dry	0	0	0	No	No	No	No	No	No	No	No	No	No	No	No	No	Yes
447	MMH	5	0	2018	10	4	29	Dry	0	0	2	Yes	No	No	No	No	No	No	No	No	No	No	No	No	Yes
448	MMH	52	0	2018	10	4	29	Dry	0	0	2	No	Yes	Yes	No	No	No	No	No	No	No	No	No	No	Yes
449	MMH	52	0	2018	10	4	29	Dry	0	0	2	No	Yes	Yes	No	No	No	No	No	No	No	No	No	No	Yes
450	MMH	22	1	2018	10	4	29	Dry	0	0	2	No	No	Yes	No	No	No	No	No	No	No	No	No	No	Yes
451	MMH	24	0	2018	10	4	29	Dry	0	0	0	No	No	No	No	No	No	No	No	No	No	No	No	No	Yes
452	MMH	3	0	2018	10	4	30	Dry	0	0	0	No	No	No	No	No	No	No	No	No	No	No	No	No	Yes
453	MMH	32	1	2018	10	4	30	Dry	0	0	2	Yes	Yes	Yes	No	No	No	No	No	No	No	No	No	No	Yes
454	MMH	70	0	2018	10	4	30	Dry	0	0	2	No	Yes	No	No	No	No	No	No	No	No	No	No	No	Yes
455	MMH	57	1	2018	11	0	1	Dry	0	0	1	No	Yes	Yes	No	Yes	No	No	No	No	No	No	No	No	No	2	1	1	5
456	MMH	20	1	2018	11	1	4	Dry	0	0	2	No	No	Yes	No	No	No	No	No	No	No	No	No	No	Yes	23	19	4	70
457	MMH	28	1	2018	11	1	4	Dry	0	0	1	No	No	Yes	No	No	No	No	No	No	No	No	No	No	Yes
458	MMH	90	1	2018	11	1	4	Dry	0	0	2	No	No	Yes	No	No	No	No	No	No	No	No	No	No	Yes
459	MMH	30	1	2018	11	1	4	Dry	0	0	2	No	Yes	Yes	No	No	No	No	No	No	No	No	No	No	Yes
460	MMH	78	1	2018	11	1	4	Dry	0	0	2	No	Yes	Yes	No	No	No	No	No	No	No	No	No	No	Yes
461	MMH	26	0	2018	11	1	4	Dry	0	0	2	Yes	No	Yes	No	No	No	No	No	No	No	No	No	No	Yes
462	MMH	28	1	2018	11	1	4	Dry	0	0	2	No	Yes	No	No	No	No	No	No	No	No	No	No	No	Yes
463	MMH	25	1	2018	11	1	4	Dry	0	0	2	No	No	Yes	No	No	No	No	No	No	No	No	No	Yes	No
464	MMH	42	1	2018	11	1	4	Dry	0	0	2	No	No	Yes	No	No	No	No	No	No	No	No	No	No	Yes
465	MMH	23	0	2018	11	1	5	Dry	0	0	2	No	Yes	Yes	No	No	No	No	No	No	No	No	No	No	Yes
466	MMH	34	1	2018	11	1	5	Dry	0	0	2	No	Yes	Yes	No	No	No	No	No	No	No	No	No	No	Yes
467	MMH	24	0	2018	11	1	5	Dry	0	0	2	No	Yes	Yes	No	No	No	No	No	No	No	No	No	No	Yes
468	MMH	60	1	2018	11	1	5	Dry	0	0	2	No	No	Yes	No	No	No	No	No	No	No	No	No	Yes	No
469	MMH	38	1	2018	11	1	5	Dry	0	0	2	Yes	Yes	Yes	No	No	No	No	No	No	No	No	No	No	Yes
470	MMH	58	0	2018	11	1	6	Dry	0	0	2	No	Yes	Yes	No	No	No	No	No	No	No	No	No	No	Yes
471	MMH	22	0	2018	11	1	6	Dry	0	0	0	No	No	No	No	No	No	No	No	No	No	No	No	No	Yes
472	MMH	55	1	2018	11	1	6	Dry	0	0	2	No	No	Yes	No	No	No	No	No	No	No	No	No	No	Yes
473	MMH	34	1	2018	11	1	7	Dry	0	0	2	Yes	Yes	No	No	No	No	No	No	No	No	No	No	No	Yes
474	MMH	24	1	2018	11	1	7	Dry	0	0	2	Yes	No	No	No	No	No	No	No	No	No	No	No	No	Yes
475	MMH	47	0	2018	11	2	10	Dry	0	0	2	Yes	Yes	No	No	Yes	No	No	No	No	No	No	No	No	No	13	8	5	35
476	MMH	23	0	2018	11	2	10	Dry	0	0	2	Yes	Yes	No	No	No	No	No	No	No	No	No	No	No	Yes
477	MMH	31	1	2018	11	2	10	Dry	0	0	2	Yes	Yes	No	No	No	No	No	No	No	No	No	No	No	Yes
478	MMH	53	1	2018	11	2	11	Dry	0	0	2	No	Yes	Yes	No	No	No	No	No	No	No	No	No	No	Yes
479	MMH	27	1	2018	11	2	12	Dry	0	0	1	No	No	Yes	No	No	No	No	No	No	No	No	No	No	Yes
480	MMH	1	0	2018	11	2	13	Dry	0	0	0	No	No	No	No	No	No	No	No	No	No	No	No	No	Yes
481	MMH	18	1	2018	11	2	14	Dry	0	0	2	Yes	Yes	Yes	No	No	No	No	No	No	No	No	No	No	Yes
482	MMH	32	0	2018	11	2	15	Dry	0	0	2	No	No	Yes	No	No	No	No	No	No	No	No	No	No	Yes
483	MMH	80	0	2018	11	3	16	Dry	0	0	2	Yes	No	Yes	No	No	No	No	No	No	No	No	No	No	Yes	31	30	1	94
484	MMH	1	0	2018	11	3	17	Dry	0	0	1	No	Yes	Yes	No	No	No	No	No	No	No	No	No	No	Yes
485	MMH	5	0	2018	11	3	18	Dry	0	0	2	No	Yes	Yes	No	No	No	No	No	No	No	No	No	No	Yes
486	MMH	7	0	2018	11	3	18	Dry	0	0	2	No	Yes	No	No	No	No	No	No	No	No	No	No	No	Yes
487	MMH	5	1	2018	11	3	18	Dry	0	0	2	Yes	Yes	Yes	No	No	No	No	No	No	No	No	No	No	Yes
488	MMH	35	0	2018	11	3	18	Dry	0	0	0	No	No	No	No	No	No	No	No	No	No	No	No	No	Yes
489	MMH	29	0	2018	11	3	18	Dry	0	0	2	No	Yes	Yes	No	No	No	No	No	No	No	No	No	No	Yes
490	MMH	40	0	2018	11	3	18	Dry	0	0	2	Yes	Yes	No	No	No	No	No	No	No	No	No	No	No	Yes
491	MMH	22	1	2018	11	3	18	Dry	0	0	2	Yes	Yes	Yes	No	No	No	No	No	No	No	No	No	No	Yes
492	MMH	25	1	2018	11	3	18	Dry	0	0	2	No	Yes	Yes	No	No	No	No	No	No	No	No	No	No	Yes
493	MMH	38	1	2018	11	3	18	Dry	0	0	2	No	Yes	No	No	No	No	No	No	No	No	No	No	No	Yes
494	MMH	74	0	2018	11	3	19	Dry	0	0	2	No	Yes	Yes	No	No	No	No	No	No	No	No	No	Yes	No
495	MMH	12	0	2018	11	3	19	Dry	0	0	2	No	Yes	Yes	No	No	No	No	No	No	No	No	No	Yes	No
496	MMH	57	1	2018	11	3	19	Dry	0	0	2	Yes	Yes	Yes	No	No	No	No	No	No	No	No	No	No	Yes
497	MMH	33	1	2018	11	3	19	Dry	0	0	2	Yes	No	Yes	No	No	No	No	No	No	No	No	No	No	Yes
498	MMH	57	1	2018	11	3	19	Dry	0	0	2	Yes	Yes	Yes	No	No	No	No	No	No	No	No	No	Yes	No
499	MMH	33	1	2018	11	3	19	Dry	0	0	2	Yes	Yes	Yes	No	No	No	No	No	No	No	No	No	No	Yes
500	MMH	20	1	2018	11	3	19	Dry	0	0	2	Yes	No	No	No	No	No	No	No	No	No	No	No	No	Yes
501	MMH	6	1	2018	11	3	20	Dry	0	0	2	No	Yes	Yes	No	No	No	No	No	No	No	No	No	No	Yes
502	MMH	15	0	2018	11	3	20	Dry	0	0	2	Yes	Yes	Yes	No	No	No	No	No	No	No	No	No	No	Yes
503	MMH	46	1	2018	11	3	20	Dry	0	0	2	Yes	Yes	Yes	No	No	No	No	No	No	No	No	No	No	Yes
504	MMH	37	1	2018	11	3	20	Dry	0	0	2	No	Yes	No	No	No	No	No	No	No	No	No	No	No	Yes
505	MMH	63	1	2018	11	3	21	Dry	0	0	2	No	Yes	Yes	No	No	No	No	No	No	No	No	No	No	Yes
506	MMH	50	1	2018	11	3	21	Dry	0	0	2	No	Yes	Yes	No	No	No	No	No	No	No	No	No	No	Yes
507	MMH	6	0	2018	11	3	21	Dry	0	0	2	Yes	Yes	Yes	No	No	No	No	No	No	No	No	No	No	Yes
508	MMH	1	0	2018	11	3	22	Dry	0	0	2	Yes	Yes	Yes	No	No	No	No	No	No	No	No	No	No	Yes
509	MMH	6	0	2018	11	3	22	Dry	0	0	2	Yes	Yes	No	No	No	No	No	No	No	No	No	No	No	Yes
510	MMH	35	1	2018	11	3	22	Dry	0	0	2	No	Yes	Yes	No	No	No	No	No	No	No	No	No	No	Yes
511	MMH	22	1	2018	11	3	22	Dry	0	0	1	Yes	Yes	Yes	No	No	No	No	No	No	No	No	No	No	Yes
512	MMH	27	1	2018	11	3	22	Dry	0	0	2	No	No	Yes	No	No	No	No	No	No	No	No	No	No	Yes
513	MMH	4	1	2018	11	4	26	Dry	0	0	0	No	No	No	No	No	No	No	No	No	No	No	No	No	Yes	19	18	1	58
514	MMH	30	1	2018	11	4	26	Dry	0	0	2	Yes	Yes	Yes	No	No	No	No	No	No	No	No	No	No	Yes
515	MMH	56	1	2018	11	4	26	Dry	0	0	1	No	No	Yes	No	No	No	No	No	No	No	No	No	No	Yes
516	MMH	30	1	2018	11	4	26	Dry	0	0	2	Yes	Yes	Yes	No	No	No	No	No	No	No	No	No	No	Yes
517	MMH	4	0	2018	11	4	26	Dry	0	0	2	No	Yes	Yes	No	No	No	No	No	No	No	No	No	No	Yes
518	MMH	13	1	2018	11	4	26	Dry	0	0	2	Yes	Yes	No	No	No	No	No	No	No	No	No	No	No	Yes
519	MMH	15	1	2018	11	4	27	Dry	0	0	2	Yes	No	Yes	No	No	No	No	No	No	No	No	No	No	Yes
520	MMH	10	0	2018	11	4	27	Dry	0	0	2	Yes	Yes	Yes	No	No	No	No	No	No	No	No	No	No	Yes
521	MMH	20	1	2018	11	4	27	Dry	0	0	2	Yes	No	Yes	No	No	No	No	No	No	No	No	No	No	Yes
522	MMH	62	1	2018	11	4	27	Dry	0	0	2	Yes	No	No	No	No	No	No	No	No	No	No	No	No	Yes
523	MMH	22	1	2018	11	4	27	Dry	0	0	2	Yes	No	Yes	No	No	No	No	No	No	No	No	No	No	Yes
524	MMH	19	1	2018	11	4	27	Dry	0	0	2	Yes	Yes	Yes	No	No	No	No	No	No	No	No	No	No	Yes
525	MMH	34	1	2018	11	4	27	Dry	0	0	1	No	No	Yes	No	No	No	No	No	No	No	No	No	No	Yes
526	MMH	24	1	2018	11	4	28	Dry	0	0	2	No	Yes	Yes	No	No	No	No	No	No	No	No	No	No	Yes
527	MMH	25	1	2018	11	4	28	Dry	0	0	2	No	Yes	Yes	No	No	No	No	No	No	No	No	No	No	Yes
528	MMH	15	1	2018	11	4	28	Dry	0	0	2	Yes	Yes	Yes	No	No	No	No	No	No	No	No	No	No	Yes
529	MMH	25	0	2018	11	4	28	Dry	0	0	2	Yes	Yes	No	No	Yes	No	No	No	No	No	No	No	No	No
530	MMH	69	0	2018	11	4	29	Dry	0	0	1	Yes	No	Yes	No	No	No	No	No	No	No	No	No	No	Yes
531	MMH	57	1	2018	11	5	30	Dry	0	0	2	Yes	No	No	No	No	No	No	No	No	No	No	No	No	Yes	2	2	0	7
532	MMH	41	0	2018	11	5	31	Dry	0	0	2	No	Yes	No	No	No	No	No	No	No	No	No	No	No	Yes
533	MMH	30	1	2019	0	0	2	Dry	0	0	0	No	No	No	No	No	No	No	No	No	No	No	No	No	Yes	24	19	5	74
534	MMH	7	1	2019	0	0	2	Dry	0	0	2	No	Yes	No	No	No	No	No	No	No	No	No	No	No	Yes
535	MMH	7	1	2019	0	0	2	Dry	0	0	2	No	Yes	No	No	No	No	No	No	No	No	No	No	No	Yes
536	MMH	24	0	2019	0	0	3	Dry	0	0	2	Yes	No	No	No	No	No	No	No	No	No	No	No	No	Yes
537	MMH	31	0	2019	0	0	3	Dry	0	0	2	Yes	Yes	No	No	No	No	No	No	No	No	No	No	No	Yes
538	MMH	50	1	2019	0	0	3	Dry	0	0	0	No	No	No	No	No	No	No	No	No	No	No	No	No	Yes
539	MMH	23	1	2019	0	0	3	Dry	0	0	1	Yes	Yes	Yes	No	No	No	No	No	No	No	No	No	No	Yes
540	MMH	43	1	2019	0	0	3	Dry	0	0	2	No	No	Yes	No	No	No	No	No	No	No	No	No	No	Yes
541	MMH	50	0	2019	0	0	3	Dry	0	0	1	Yes	No	Yes	No	No	No	No	No	No	No	No	No	No	Yes
542	MMH	16	0	2019	0	0	3	Dry	0	0	2	No	Yes	No	No	No	No	No	No	No	No	No	No	No	Yes
543	MMH	16	1	2019	0	0	3	Dry	0	0	2	No	Yes	No	No	No	No	No	No	No	No	No	No	No	Yes
544	MMH	12	0	2019	0	0	3	Dry	0	0	2	Yes	Yes	Yes	No	No	No	No	No	No	No	No	No	No	Yes
545	MMH	45	1	2019	0	0	3	Dry	0	0	2	Yes	No	Yes	No	Yes	No	No	No	No	No	No	No	No	No
546	MMH	15	0	2019	0	0	4	Dry	0	0	2	Yes	Yes	Yes	No	No	No	No	No	No	No	No	No	No	Yes
547	MMH	19	1	2019	0	0	4	Dry	0	0	2	No	No	Yes	No	No	No	No	No	No	No	No	No	No	Yes
548	MMH	28	1	2019	0	0	5	Dry	0	0	2	Yes	Yes	Yes	No	No	No	No	No	No	No	No	No	No	Yes
549	MMH	34	1	2019	0	0	5	Dry	0	0	2	Yes	No	Yes	No	No	No	No	No	No	No	No	No	No	Yes
550	MMH	51	1	2019	0	0	5	Dry	0	0	2	Yes	No	Yes	No	No	No	No	No	No	No	No	No	No	Yes
551	MMH	42	1	2019	0	0	5	Dry	0	0	2	No	No	Yes	No	No	No	No	No	No	No	No	No	No	Yes
552	MMH	30	1	2019	0	1	7	Dry	0	0	2	No	Yes	Yes	No	No	No	No	No	No	No	No	No	No	Yes	24	21	3	67
553	MMH	12	0	2019	0	1	7	Dry	0	0	0	No	No	No	No	No	No	No	No	No	No	No	No	No	Yes
554	MMH	36	0	2019	0	1	8	Dry	0	0	2	No	No	Yes	No	No	No	No	No	No	No	No	No	No	Yes
555	MMH	72	1	2019	0	1	8	Dry	0	0	2	Yes	Yes	Yes	No	No	No	No	No	No	No	No	No	No	Yes
556	MMH	31	1	2019	0	1	8	Dry	0	0	2	No	Yes	No	No	No	No	No	No	No	No	No	No	No	Yes
557	MMH	32	1	2019	0	1	8	Dry	0	0	2	Yes	Yes	Yes	No	No	No	No	No	No	No	No	No	No	Yes
558	MMH	38	1	2019	0	1	8	Dry	0	0	2	Yes	No	No	No	No	No	No	No	No	No	No	No	No	Yes
559	MMH	21	1	2019	0	1	8	Dry	0	0	2	No	Yes	No	No	No	No	No	No	No	No	No	No	No	Yes
560	MMH	33	1	2019	0	1	9	Dry	0	0	2	No	Yes	No	No	No	No	No	No	No	No	No	No	No	Yes
561	MMH	27	0	2019	0	1	9	Dry	0	0	2	Yes	Yes	Yes	No	No	No	No	No	No	No	No	No	No	Yes
562	MMH	36	1	2019	0	1	9	Dry	0	0	2	No	Yes	Yes	No	No	No	No	No	No	No	No	No	No	Yes
563	MMH	80	1	2019	0	1	9	Dry	0	0	2	Yes	Yes	Yes	No	No	No	No	No	No	No	No	No	No	Yes
564	MMH	28	1	2019	0	1	9	Dry	0	0	2	Yes	No	Yes	No	No	No	No	No	No	No	No	No	No	Yes
565	MMH	60	0	2019	0	1	9	Dry	0	0	2	Yes	No	No	No	No	No	No	No	No	No	No	No	No	Yes
566	MMH	44	0	2019	0	1	9	Dry	0	0	0	No	No	Yes	No	No	No	No	No	No	No	No	No	No	Yes
567	MMH	12	1	2019	0	1	10	Dry	0	0	2	No	Yes	No	No	No	No	No	No	No	No	No	No	No	Yes
568	MMH	16	0	2019	0	1	10	Dry	0	0	2	No	Yes	Yes	No	No	No	No	No	No	No	No	No	No	Yes
569	MMH	21	1	2019	0	1	10	Dry	0	0	2	Yes	No	No	No	No	No	No	No	No	No	No	No	No	Yes
570	MMH	21	1	2019	0	1	11	Dry	0	0	2	Yes	Yes	No	No	No	No	No	No	No	No	No	No	No	Yes
571	MMH	25	0	2019	0	1	11	Dry	0	0	0	No	Yes	No	No	No	No	No	No	No	No	No	No	No	Yes
572	MMH	48	1	2019	0	1	11	Dry	0	0	2	Yes	Yes	No	No	No	No	No	No	No	No	No	No	No	Yes
573	MMH	33	0	2019	0	2	13	Dry	0	0	2	Yes	Yes	Yes	No	No	No	No	No	No	No	No	No	No	Yes	23	16	7	69
574	MMH	33	0	2019	0	2	15	Dry	0	0	2	No	No	Yes	No	No	No	No	No	No	No	No	No	No	Yes
575	MMH	7	1	2019	0	2	15	Dry	0	0	2	Yes	No	Yes	No	No	No	No	No	No	No	No	No	No	Yes
576	MMH	38	0	2019	0	2	15	Dry	0	0	2	No	No	Yes	No	No	No	No	No	No	No	No	No	No	Yes
577	MMH	3	1	2019	0	2	15	Dry	0	0	2	Yes	No	Yes	No	No	No	No	No	No	No	No	No	No	Yes
578	MMH	30	1	2019	0	2	15	Dry	0	0	2	No	Yes	Yes	No	No	No	No	No	No	No	No	No	No	Yes
579	MMH	36	1	2019	0	2	15	Dry	0	0	0	Yes	No	Yes	No	No	No	No	No	No	No	No	No	No	Yes
580	MMH	22	1	2019	0	2	16	Dry	0	0	0	No	No	No	No	No	No	No	No	No	No	No	No	No	Yes
581	MMH	14	1	2019	0	2	16	Dry	0	0	2	Yes	Yes	No	No	No	No	No	No	No	No	No	No	No	Yes
582	MMH	6	1	2019	0	2	16	Dry	0	0	2	Yes	No	Yes	No	No	No	No	No	No	No	No	No	No	Yes
583	MMH	20	1	2019	0	0	16	Dry	0	0	2	Yes	Yes	No	No	No	No	No	No	No	No	No	No	No	Yes
584	MMH	27	1	2019	0	2	17	Dry	0	0	0	No	No	No	No	No	No	No	No	No	No	No	No	No	Yes
585	MMH	30	1	2019	0	2	17	Dry	0	0	1	Yes	No	Yes	No	No	No	No	No	No	No	No	No	No	Yes
586	MMH	66	1	2019	0	2	18	Dry	0	0	1	Yes	Yes	No	No	No	No	No	No	No	No	No	No	No	Yes
587	MMH	27	1	2019	0	2	18	Dry	0	0	2	No	Yes	Yes	No	No	No	No	No	No	No	No	No	No	Yes
588	MMH	35	0	2019	0	2	19	Dry	0	0	2	No	Yes	No	No	No	No	No	No	No	No	No	No	No	Yes
589	MMH	25	1	2019	0	3	21	Dry	0	0	2	No	Yes	Yes	No	No	No	No	No	No	No	No	No	No	Yes	25	16	9	75
590	MMH	23	1	2019	0	3	21	Dry	0	0	2	No	Yes	No	No	No	No	No	No	No	No	No	No	No	Yes
591	MMH	27	0	2019	0	3	22	Dry	0	0	0	No	No	No	No	No	No	No	No	No	No	No	No	No	Yes
592	MMH	32	0	2019	0	3	22	Dry	0	0	2	No	Yes	Yes	No	No	No	No	No	No	No	No	No	No	Yes
593	MMH	24	1	2019	0	3	22	Dry	0	0	2	Yes	No	No	No	No	No	No	No	No	No	No	No	Yes	No
594	MMH	25	1	2019	0	3	22	Dry	0	0	2	No	Yes	No	No	No	No	No	No	No	No	No	No	No	Yes
595	MMH	11	1	2019	0	3	22	Dry	0	0	1	No	Yes	Yes	No	No	No	No	No	No	No	No	No	No	Yes
596	MMH	18	1	2019	0	3	23	Dry	0	0	2	No	Yes	No	No	No	No	No	No	No	No	No	No	No	Yes
597	MMH	3	0	2019	0	3	23	Dry	0	0	2	No	Yes	Yes	No	No	No	No	No	No	No	No	No	No	Yes
598	MMH	6	1	2019	0	3	23	Dry	0	0	0	No	No	No	No	No	No	No	No	No	No	No	No	No	Yes
599	MMH	28	1	2019	0	3	24	Dry	0	0	2	No	Yes	No	No	No	No	No	No	No	No	No	No	No	Yes
600	MMH	35	1	2019	0	3	25	Dry	0	0	2	No	Yes	No	No	No	No	No	No	No	No	No	No	No	Yes
601	MMH	9	1	2019	0	3	25	Dry	0	0	0	No	No	No	No	No	No	No	No	No	No	No	No	No	Yes
602	MMH	6	1	2019	0	3	25	Dry	0	0	1	No	Yes	Yes	No	No	No	No	No	No	No	No	No	No	Yes
603	MMH	24	0	2019	0	3	26	Dry	0	0	0	No	No	No	No	Yes	No	No	No	No	No	No	No	No	No
604	MMH	22	1	2019	0	3	26	Dry	0	0	2	No	No	Yes	No	No	No	No	No	No	No	No	No	No	Yes
605	MMH	90	0	2019	0	4	27	Dry	0	0	2	Yes	No	No	No	No	No	No	No	No	No	No	No	No	Yes	20	15	5	65
606	MMH	1	0	2019	0	4	27	Dry	0	0	1	No	Yes	No	No	No	No	No	No	No	No	No	No	No	Yes
607	MMH	25	1	2019	0	4	29	Dry	0	0	2	No	Yes	No	No	No	No	No	No	No	No	No	No	No	Yes
608	MMH	14	0	2019	0	4	29	Dry	0	0	2	No	Yes	No	No	No	No	No	No	No	No	No	No	No	Yes
609	MMH	58	1	2019	0	4	29	Dry	0	0	0	No	No	No	No	No	No	No	No	No	No	No	No	No	Yes
610	MMH	21	1	2019	0	4	29	Dry	0	0	2	No	Yes	No	No	No	No	No	No	No	No	No	No	Yes	No
611	MMH	69	1	2019	0	4	29	Dry	0	0	2	Yes	Yes	Yes	No	No	No	No	No	No	No	No	No	No	Yes
612	MMH	79	0	2019	0	4	29	Dry	0	0	0	No	No	No	No	No	No	No	No	No	No	No	No	No	Yes
613	MMH	45	1	2019	0	4	29	Dry	0	0	0	No	No	No	No	No	No	No	No	No	No	No	No	No	Yes
614	MMH	54	1	2019	0	4	29	Dry	0	0	0	No	No	No	No	No	No	No	No	No	No	No	No	No	Yes
615	MMH	53	0	2019	0	4	30	Dry	0	0	0	No	No	No	No	No	No	No	No	No	No	No	No	No	Yes
616	MMH	50	1	2019	0	4	30	Dry	0	0	2	Yes	Yes	Yes	No	No	No	No	No	No	No	No	No	No	Yes
617	MMH	26	1	2019	0	4	30	Dry	0	0	2	No	Yes	Yes	No	No	No	No	No	No	No	No	No	No	Yes
618	MMH	19	0	2019	0	4	31	Dry	0	0	0	No	No	No	No	No	No	No	No	No	No	No	No	No	Yes
619	MMH	43	1	2019	0	4	31	Dry	0	0	0	No	No	No	No	No	No	No	No	No	No	No	No	No	Yes
620	MMH	32	1	2019	1	0	1	Dry	0	0	2	No	Yes	No	No	No	No	No	No	No	No	No	No	Yes	No	8	4	4	24
621	MMH	37	0	2019	1	0	1	Dry	0	0	1	No	Yes	No	No	No	No	No	No	No	No	No	No	No	Yes
622	MMH	15	0	2019	1	0	1	Dry	0	0	1	No	Yes	No	No	No	No	No	No	No	No	No	Yes	No	No
623	MMH	61	0	2019	1	0	2	Dry	0	0	2	No	Yes	No	No	No	No	No	No	No	No	No	No	No	Yes
624	MMH	61	0	2019	1	1	4	Dry	0	0	2	No	Yes	No	No	No	No	No	No	No	No	No	No	No	Yes	28	21	7	87
625	MMH	29	0	2019	1	1	4	Dry	0	0	2	No	Yes	Yes	No	No	No	No	No	No	No	No	No	No	Yes
626	MMH	52	1	2019	1	1	5	Dry	0	0	2	No	Yes	No	No	Yes	No	No	No	No	No	No	No	No	No
627	MMH	38	1	2019	1	1	5	Dry	0	0	2	No	Yes	No	No	No	No	No	No	No	No	No	No	No	Yes
628	MMH	18	1	2019	1	1	6	Dry	0	0	1	No	Yes	No	No	No	No	No	No	No	No	No	No	No	Yes
629	MMH	30	1	2019	1	1	6	Dry	0	0	0	No	No	No	No	No	No	No	No	No	No	No	No	No	Yes
630	MMH	24	1	2019	1	1	7	Dry	0	0	2	No	Yes	No	No	No	No	No	No	No	No	No	No	No	Yes
631	MMH	33	1	2019	1	1	7	Dry	0	0	2	No	Yes	Yes	No	No	No	No	No	No	No	No	No	No	Yes
632	MMH	21	0	2019	1	1	7	Dry	0	0	0	No	No	No	No	No	No	No	No	No	No	No	No	No	Yes
633	MMH	65	1	2019	1	1	8	Dry	0	0	0	No	No	No	No	No	No	No	No	No	No	No	No	No	Yes
634	MMH	19	1	2019	1	1	8	Dry	0	0	2	No	Yes	No	No	No	No	No	No	No	No	No	No	No	Yes
635	MMH	70	1	2019	1	1	9	Dry	0	0	1	Yes	No	No	No	No	No	No	No	No	No	No	No	No	Yes
636	MMH	34	1	2019	1	1	9	Dry	0	0	1	No	Yes	No	No	No	No	No	No	No	No	No	No	No	Yes
637	MMH	28	1	2019	1	1	9	Dry	0	0	1	No	No	Yes	No	No	No	No	No	No	No	No	No	No	Yes
638	MMH	40	1	2019	1	1	9	Dry	0	0	0	No	No	No	No	No	No	No	No	No	No	No	No	No	Yes
639	MMH	36	1	2019	1	1	9	Dry	0	0	0	No	No	No	No	No	No	No	No	No	No	No	No	No	Yes
640	MMH	37	1	2019	1	1	9	Dry	0	0	2	No	Yes	No	No	No	No	No	No	No	No	No	No	No	Yes
641	MMH	51	1	2019	1	1	9	Dry	0	0	2	No	Yes	No	No	No	No	No	No	No	No	No	No	No	Yes
642	MMH	51	1	2019	1	1	9	Dry	0	0	1	Yes	No	No	No	No	No	No	No	No	No	No	No	No	Yes
643	MMH	22	0	2019	1	1	9	Dry	0	0	2	No	No	Yes	No	Yes	No	No	No	No	No	No	No	No	No
644	MMH	42	0	2019	1	1	9	Dry	0	0	0	No	No	No	No	No	No	No	No	No	No	No	No	No	Yes
645	MMH	3	0	2019	1	2	10	Dry	0	0	1	No	No	Yes	No	No	No	No	No	No	No	No	No	No	Yes	28	23	5	88
646	MMH	5	0	2019	1	2	10	Dry	0	0	2	No	No	Yes	No	No	No	No	No	No	No	No	No	No	Yes
647	MMH	23	0	2019	1	2	10	Dry	0	0	2	No	No	Yes	No	No	No	No	No	No	No	No	No	No	Yes
648	MMH	40	0	2019	1	2	11	Dry	0	0	0	No	No	No	No	No	No	No	No	No	No	No	No	No	Yes
649	MMH	30	0	2019	1	2	11	Dry	0	0	2	No	Yes	Yes	No	No	No	No	No	No	No	No	No	No	Yes
650	MMH	24	1	2019	1	2	12	Dry	0	0	2	No	Yes	No	No	No	No	No	No	No	No	No	No	Yes	No
651	MMH	26	1	2019	1	2	12	Dry	0	0	1	No	No	Yes	No	No	No	No	No	No	No	No	No	No	Yes
652	MMH	47	1	2019	1	2	12	Dry	0	0	0	No	No	No	No	No	No	No	No	No	No	No	Yes	No	No
653	MMH	24	0	2019	1	2	12	Dry	0	0	2	No	No	Yes	No	No	No	No	No	No	No	No	No	No	Yes
654	MMH	25	1	2019	1	2	12	Dry	0	0	1	Yes	Yes	No	No	No	No	No	No	No	No	No	No	No	Yes
655	MMH	62	0	2019	1	2	13	Dry	0	0	2	Yes	Yes	Yes	No	No	No	No	No	No	No	No	No	No	Yes
656	MMH	21	0	2019	1	2	13	Dry	0	0	0	No	No	No	No	No	No	No	No	No	No	No	No	No	Yes
657	MMH	25	0	2019	1	2	13	Dry	0	0	0	No	No	No	No	No	No	No	No	No	No	No	No	No	Yes
658	MMH	34	1	2019	1	2	14	Dry	0	0	1	No	Yes	No	No	No	No	No	No	No	No	No	No	No	Yes
659	MMH	53	1	2019	1	2	14	Dry	0	0	0	No	No	No	No	No	No	No	No	No	No	No	No	No	Yes
660	MMH	35	1	2019	1	2	14	Dry	0	0	0	No	No	No	No	No	No	No	No	No	No	No	No	No	Yes
661	MMH	11	0	2019	1	2	14	Dry	0	0	2	Yes	Yes	No	No	No	No	No	No	No	No	No	No	No	Yes
662	MMH	26	1	2019	1	2	14	Dry	0	0	2	No	Yes	No	No	No	No	No	No	No	No	No	No	No	Yes
663	MMH	70	0	2019	1	2	15	Dry	0	0	2	No	Yes	No	No	No	No	No	No	No	No	No	No	No	Yes
664	MMH	40	1	2019	1	2	15	Dry	0	0	2	No	Yes	Yes	No	No	No	No	No	No	No	No	No	No	Yes
665	MMH	22	1	2019	1	2	15	Dry	0	0	1	Yes	Yes	No	No	No	No	No	No	No	No	No	No	No	Yes
666	MMH	24	1	2019	1	2	15	Dry	0	0	2	No	No	Yes	No	No	No	No	No	No	No	No	No	No	Yes
667	MMH	19	0	2019	1	2	15	Dry	0	0	0	No	No	No	No	No	No	No	No	No	No	No	No	No	Yes
668	MMH	18	1	2019	1	3	18	Dry	0	0	1	No	No	Yes	No	No	No	No	No	No	No	No	No	No	Yes	21	13	8	45
669	MMH	64	1	2019	1	3	19	Dry	0	0	0	No	No	No	No	No	No	No	No	No	No	No	No	No	Yes
670	MMH	24	0	2019	1	3	20	Dry	0	0	2	No	Yes	No	No	No	No	No	No	No	No	No	No	No	Yes
671	MMH	4	0	2019	1	3	20	Dry	0	0	2	No	No	Yes	No	No	No	No	No	No	No	No	No	No	Yes
672	MMH	31	1	2019	1	3	21	Dry	0	0	2	Yes	No	No	No	No	No	No	No	No	No	No	No	No	Yes
673	MMH	34	1	2019	1	3	21	Dry	0	0	1	Yes	No	No	No	No	No	No	No	No	No	No	No	No	Yes
674	MMH	79	0	2019	1	3	21	Dry	0	0	0	No	No	No	No	No	No	No	No	No	No	No	No	No	Yes
675	MMH	32	1	2019	1	3	21	Dry	0	0	1	Yes	No	No	No	No	No	No	No	No	No	No	No	No	Yes
676	MMH	54	1	2019	1	3	21	Dry	0	0	0	No	No	No	No	No	No	No	No	No	No	No	No	No	Yes
677	MMH	29	0	2019	1	3	21	Dry	0	0	2	No	No	Yes	No	No	No	No	No	No	No	No	No	No	Yes
678	MMH	47	0	2019	1	3	23	Dry	0	0	0	No	No	No	No	No	No	No	No	No	No	No	No	No	Yes
679	MMH	49	1	2019	1	3	23	Dry	0	0	2	Yes	No	No	No	No	No	No	No	No	No	No	No	No	Yes
680	MMH	36	1	2019	1	4	24	Dry	0	0	2	No	No	Yes	No	No	No	No	No	No	No	No	No	No	Yes	26	15	11	66
681	MMH	24	1	2019	1	4	25	Dry	0	0	2	No	Yes	No	No	No	No	No	No	No	No	No	No	No	Yes
682	MMH	26	0	2019	1	4	25	Dry	0	0	2	No	Yes	No	No	No	No	No	No	No	No	No	No	No	Yes
683	MMH	32	1	2019	1	4	25	Dry	0	0	0	No	No	No	No	No	No	No	No	No	No	No	No	No	Yes
684	MMH	50	0	2019	1	4	26	Dry	0	0	2	No	Yes	No	No	No	No	No	No	No	No	No	No	No	Yes
685	MMH	56	0	2019	1	4	26	Dry	0	0	2	No	Yes	Yes	No	No	No	No	No	No	No	No	No	No	Yes
686	MMH	28	1	2019	1	4	26	Dry	0	0	2	Yes	Yes	No	No	No	No	No	No	No	No	No	No	No	Yes
687	MMH	6	0	2019	1	4	26	Dry	0	0	2	Yes	No	No	No	No	No	No	No	No	No	No	No	No	Yes
688	MMH	43	1	2019	1	4	26	Dry	0	0	1	Yes	Yes	Yes	No	No	No	No	No	No	No	No	No	No	Yes
689	MMH	24	0	2019	1	4	26	Dry	0	0	2	Yes	No	Yes	No	No	No	No	No	No	No	No	No	No	Yes
690	MMH	33	0	2019	1	4	28	Dry	0	0	1	Yes	No	No	No	No	No	No	No	No	No	No	No	No	Yes
691	MMH	63	1	2019	1	4	28	Dry	0	0	2	Yes	Yes	Yes	No	No	No	No	No	No	No	No	No	No	Yes
692	MMH	11	0	2019	1	4	28	Dry	0	0	1	Yes	No	No	No	No	No	No	No	No	No	No	No	No	Yes
693	MMH	12	1	2019	1	4	28	Dry	0	0	2	Yes	Yes	Yes	No	No	No	No	No	No	No	No	No	No	Yes
694	MMH	31	1	2019	1	4	28	Dry	0	0	2	Yes	No	Yes	No	No	No	No	No	No	No	No	No	No	Yes
695	MMH	64	1	2019	2	0	1	Rainy	0	0	0	No	No	No	No	No	No	No	No	No	No	No	No	No	Yes	9	7	2	29
696	MMH	13	1	2019	2	0	1	Rainy	0	0	2	Yes	No	No	No	No	No	No	No	No	No	No	No	No	Yes
697	MMH	22	1	2019	2	0	1	Rainy	0	0	2	No	Yes	Yes	No	No	No	No	No	No	No	No	No	No	Yes
698	MMH	53	0	2019	2	0	1	Rainy	0	0	2	Yes	Yes	No	No	No	No	No	No	No	No	No	No	No	Yes
699	MMH	22	1	2019	2	0	1	Rainy	0	0	2	Yes	Yes	Yes	No	No	No	No	No	No	No	No	No	Yes	No
700	MMH	17	1	2019	2	0	1	Rainy	0	0	2	Yes	Yes	No	No	No	No	No	No	No	No	No	No	No	Yes
701	MMH	27	1	2019	2	0	2	Rainy	0	0	2	No	No	Yes	No	No	No	No	No	No	No	No	No	Yes	No
702	MMH	15	1	2019	2	0	2	Rainy	0	0	2	No	No	Yes	No	No	No	No	No	No	No	No	No	No	Yes	41	39	2	109
703	MMH	6	0	2019	2	1	3	Rainy	0	0	2	Yes	No	Yes	No	No	No	No	No	No	No	No	No	No	Yes
704	MMH	44	0	2019	2	1	3	Rainy	0	0	2	No	No	Yes	No	No	No	No	No	No	No	No	No	No	Yes
705	MMH	24	0	2019	2	1	3	Rainy	0	0	2	Yes	Yes	Yes	No	No	No	No	No	No	No	No	No	No	Yes
706	MMH	26	1	2019	2	1	3	Rainy	0	0	2	Yes	Yes	Yes	No	No	No	No	No	No	No	No	No	No	Yes
707	MMH	15	1	2019	2	1	4	Rainy	0	0	0	No	No	No	No	No	No	No	No	No	No	No	No	No	Yes
708	MMH	33	0	2019	2	1	4	Rainy	0	0	2	No	No	Yes	No	No	No	No	No	No	No	No	No	No	Yes
709	MMH	22	0	2019	2	1	4	Rainy	0	0	2	No	Yes	Yes	No	No	No	No	No	No	No	No	No	No	Yes
710	MMH	14	0	2019	2	1	4	Rainy	0	0	2	Yes	Yes	Yes	No	No	No	No	No	No	No	No	No	No	Yes
711	MMH	26	1	2019	2	1	4	Rainy	0	0	2	Yes	Yes	No	No	No	No	No	No	No	No	No	No	No	Yes
712	MMH	26	1	2019	2	1	5	Rainy	0	0	2	Yes	Yes	Yes	No	No	No	No	No	No	No	No	No	No	Yes
713	MMH	26	1	2019	2	1	5	Rainy	0	0	2	Yes	Yes	Yes	No	No	No	No	No	No	No	No	No	No	Yes
714	MMH	23	1	2019	2	1	5	Rainy	0	0	1	Yes	No	No	No	No	No	No	No	No	No	No	No	No	Yes
715	MMH	70	0	2019	2	1	5	Rainy	0	0	1	Yes	No	No	No	No	No	No	No	No	No	No	No	No	Yes
716	MMH	23	1	2019	2	1	5	Rainy	0	0	2	Yes	No	Yes	No	No	No	No	No	No	No	No	No	No	Yes
717	MMH	30	0	2019	2	1	5	Rainy	0	0	2	Yes	No	No	No	No	No	No	No	No	No	No	No	No	Yes
718	MMH	32	0	2019	2	1	5	Rainy	0	0	2	Yes	Yes	No	No	No	No	No	No	No	No	No	No	No	Yes
719	MMH	36	0	2019	2	1	5	Rainy	0	0	1	Yes	No	No	No	No	No	No	No	No	No	No	No	No	Yes
720	MMH	19	1	2019	2	1	5	Rainy	0	0	2	Yes	No	No	No	No	No	No	No	No	No	No	No	No	Yes
721	MMH	20	1	2019	2	1	5	Rainy	0	0	2	No	Yes	Yes	No	No	No	No	No	No	No	No	No	No	Yes
722	MMH	67	1	2019	2	1	6	Rainy	0	0	0	No	No	No	No	No	No	No	No	No	No	No	No	No	Yes
723	MMH	8	1	2019	2	1	6	Rainy	0	0	2	Yes	No	Yes	No	No	No	No	No	No	No	No	No	No	Yes
724	MMH	33	1	2019	2	1	6	Rainy	0	0	2	Yes	No	Yes	No	No	No	No	No	No	No	No	No	No	Yes
725	MMH	80	1	2019	2	1	6	Rainy	0	0	2	No	No	Yes	No	No	No	No	No	No	No	No	No	No	Yes
726	MMH	42	0	2019	2	1	7	Rainy	0	0	2	No	No	Yes	No	No	No	No	No	No	No	No	No	No	Yes
727	MMH	49	1	2019	2	1	7	Rainy	0	0	2	Yes	No	No	No	No	No	No	No	No	No	No	No	No	Yes
728	MMH	24	1	2019	2	1	7	Rainy	0	0	2	Yes	Yes	No	No	No	No	No	No	No	No	No	No	No	Yes
729	MMH	24	1	2019	2	1	7	Rainy	0	0	2	Yes	Yes	No	No	No	No	No	No	No	No	No	No	No	Yes
730	MMH	22	1	2019	2	1	7	Rainy	0	0	2	No	No	Yes	No	No	No	No	No	No	No	No	No	No	Yes
731	MMH	30	1	2019	2	1	7	Rainy	0	0	0	Yes	Yes	Yes	No	No	No	No	No	No	No	No	No	No	Yes
732	MMH	55	1	2019	2	1	7	Rainy	0	0	2	Yes	No	Yes	No	No	No	No	No	No	No	No	No	No	Yes
733	MMH	51	0	2019	2	1	7	Rainy	0	0	2	Yes	No	Yes	No	No	No	No	No	No	No	No	No	No	Yes
734	MMH	6	0	2019	2	1	8	Rainy	0	0	2	Yes	No	Yes	No	No	No	No	No	No	No	No	No	No	Yes
735	MMH	24	1	2019	2	1	8	Rainy	0	0	2	Yes	Yes	Yes	No	No	No	No	No	No	No	No	No	No	Yes
736	MMH	13	1	2019	2	1	8	Rainy	0	0	2	Yes	No	Yes	No	No	No	No	No	No	No	No	No	No	Yes
737	MMH	27	1	2019	2	1	8	Rainy	0	0	2	No	Yes	Yes	No	No	No	No	No	No	No	No	No	No	Yes
738	MMH	23	1	2019	2	1	9	Rainy	0	0	2	No	Yes	No	No	No	No	No	No	No	No	No	No	No	Yes
739	MMH	29	0	2019	2	1	9	Rainy	0	0	2	No	Yes	Yes	No	No	No	No	No	No	No	No	No	No	Yes
740	MMH	6	0	2019	2	1	9	Rainy	0	0	2	Yes	No	Yes	No	No	No	No	No	No	No	No	No	No	Yes
741	MMH	1	0	2019	2	2	11	Rainy	0	0	2	Yes	No	No	No	No	No	No	No	No	No	No	No	No	Yes	30	23	7	98
742	MMH	42	1	2019	2	2	11	Rainy	0	0	2	Yes	No	Yes	No	No	No	No	No	No	No	No	No	No	Yes
743	MMH	1	0	2019	2	2	11	Rainy	0	0	0	No	No	No	No	No	No	No	No	No	No	No	No	No	Yes
744	MMH	54	0	2019	2	2	12	Rainy	0	0	0	No	No	No	No	No	No	No	No	No	No	No	No	No	Yes
745	MMH	40	1	2019	2	2	12	Rainy	0	0	2	Yes	Yes	Yes	No	No	No	No	No	No	No	No	No	No	Yes
746	MMH	22	1	2019	2	2	12	Rainy	0	0	2	Yes	Yes	Yes	No	No	No	No	No	No	No	No	No	No	Yes
747	MMH	25	1	2019	2	2	12	Rainy	0	0	2	Yes	Yes	Yes	No	No	No	No	No	No	No	No	No	No	Yes
748	MMH	69	1	2019	2	2	12	Rainy	0	0	2	Yes	Yes	No	No	No	No	No	No	No	No	No	No	No	Yes
749	MMH	28	0	2019	2	2	127	Rainy	0	0	2	Yes	No	Yes	No	No	No	No	No	No	No	No	No	No	Yes
750	MMH	64	1	2019	2	2	12	Rainy	0	0	2	Yes	No	Yes	No	No	No	No	No	No	No	No	No	No	Yes
751	MMH	38	1	2019	2	2	12	Rainy	0	0	2	No	Yes	No	No	No	No	No	No	No	No	No	No	No	Yes
752	MMH	63	1	2019	2	2	12	Rainy	0	0	0	No	No	No	No	No	No	No	No	No	No	No	No	No	Yes
753	MMH	29	1	2019	2	2	13	Rainy	0	0	0	No	No	No	No	No	No	No	No	No	No	No	No	No	Yes
754	MMH	4	0	2019	2	2	14	Rainy	0	0	2	No	Yes	Yes	No	No	No	No	No	No	No	No	No	No	Yes
755	MMH	22	1	2019	2	2	14	Rainy	0	0	0	Yes	Yes	Yes	No	No	No	No	No	No	No	No	No	No	Yes
756	MMH	24	0	2019	2	2	15	Rainy	0	0	0	No	Yes	No	No	No	No	No	No	No	No	No	No	No	Yes
757	MMH	62	0	2019	2	2	15	Rainy	0	0	2	Yes	Yes	No	No	No	No	No	No	No	No	No	No	No	Yes
758	MMH	32	1	2019	2	2	15	Rainy	0	0	2	Yes	No	Yes	No	No	No	No	No	No	No	No	No	No	Yes
759	MMH	35	1	2019	2	2	16	Rainy	0	0	0	No	No	No	No	No	No	No	No	No	No	No	No	No	Yes
760	MMH	26	1	2019	2	2	16	Rainy	0	0	2	Yes	Yes	No	No	No	No	No	No	No	No	No	No	No	Yes
761	MMH	26	1	2019	2	2	16	Rainy	0	0	2	Yes	No	No	No	No	No	No	No	No	No	No	No	No	Yes
762	MMH	9	1	2019	2	2	16	Rainy	0	0	2	Yes	No	No	No	No	No	No	No	No	No	No	No	No	Yes
763	MMH	24	0	2019	2	2	16	Rainy	0	0	2	Yes	No	Yes	No	No	No	No	No	No	No	No	No	No	Yes
764	MMH	32	1	2019	2	3	17	Rainy	0	0	2	No	Yes	No	No	No	No	No	No	No	No	No	No	No	Yes	33	26	7	102
765	MMH	5	0	2019	2	3	18	Rainy	0	0	2	Yes	No	No	No	No	No	No	No	No	No	No	No	No	Yes
766	MMH	50	1	2019	2	3	18	Rainy	0	0	2	Yes	Yes	Yes	No	No	No	No	No	No	No	No	No	No	Yes
767	MMH	15	1	2019	2	3	19	Rainy	0	0	2	No	Yes	Yes	No	No	No	No	No	No	No	No	No	No	Yes
768	MMH	4	1	2019	2	3	19	Rainy	0	0	2	No	No	Yes	No	No	No	No	No	No	No	No	No	No	Yes
769	MMH	28	1	2019	2	3	19	Rainy	0	0	2	No	No	Yes	No	No	No	No	No	No	No	No	No	No	Yes
770	MMH	18	0	2019	2	3	19	Rainy	0	0	2	Yes	Yes	Yes	No	No	No	No	No	No	No	No	No	No	Yes
771	MMH	5	1	2019	2	3	19	Rainy	0	0	2	No	Yes	Yes	No	No	No	No	No	No	No	No	No	No	Yes
772	MMH	68	0	2019	2	3	19	Rainy	0	0	2	Yes	No	Yes	No	No	No	No	No	No	No	No	No	No	Yes
773	MMH	65	1	2019	2	3	19	Rainy	0	0	2	No	No	No	No	Yes	No	No	No	No	No	No	No	No	No
774	MMH	23	1	2019	2	3	19	Rainy	0	0	2	No	Yes	No	No	No	No	No	No	No	No	No	No	No	Yes
775	MMH	33	1	2019	2	3	19	Rainy	0	0	2	Yes	No	No	No	No	No	No	No	No	No	No	No	No	Yes
776	MMH	23	1	2019	2	3	19	Rainy	0	0	2	Yes	No	No	No	No	No	No	No	No	No	No	No	No	Yes
777	MMH	80	1	2019	2	3	19	Rainy	0	0	2	Yes	No	No	No	No	No	No	No	No	No	No	No	No	Yes
778	MMH	40	0	2019	2	3	19	Rainy	0	0	2	Yes	No	No	No	No	No	No	No	No	No	No	No	No	Yes
779	MMH	17	1	2019	2	3	20	Rainy	0	0	2	No	No	Yes	No	No	No	No	No	No	No	No	No	No	Yes
780	MMH	30	1	2019	2	3	20	Rainy	0	0	0	No	No	No	No	No	No	No	No	No	No	No	No	No	Yes
781	MMH	23	1	2019	2	3	20	Rainy	0	0	2	Yes	No	No	No	No	No	No	No	No	No	No	No	No	Yes
782	MMH	27	1	2019	2	3	21	Rainy	0	0	2	No	Yes	Yes	No	No	No	No	No	No	No	No	No	No	Yes
783	MMH	10	1	2019	2	3	21	Rainy	0	0	2	No	Yes	Yes	No	No	No	No	No	No	No	No	No	No	Yes
784	MMH	35	1	2019	2	3	21	Rainy	0	0	2	No	Yes	No	No	No	No	No	No	No	No	No	No	No	Yes
785	MMH	5	0	2019	2	3	22	Rainy	0	0	2	Yes	Yes	Yes	No	No	No	No	No	No	No	No	No	No	Yes
786	MMH	28	1	2019	2	3	23	Rainy	0	0	1	Yes	No	Yes	No	No	No	No	No	No	No	No	No	No	Yes
787	MMH	21	1	2019	2	3	23	Rainy	0	0	2	No	No	Yes	No	No	No	No	No	No	No	No	No	No	Yes
788	MMH	23	1	2019	2	3	23	Rainy	0	0	2	Yes	Yes	No	No	No	No	No	No	No	No	No	No	No	Yes
789	MMH	22	0	2019	2	3	23	Rainy	0	0	0	No	No	No	No	No	No	No	No	No	No	No	No	No	Yes
790	MMH	5	1	2019	2	4	24	Rainy	0	0	0	No	No	No	No	No	No	No	No	No	No	No	No	No	Yes	50	36	14	159
791	MMH	40	1	2019	2	4	24	Rainy	0	0	2	Yes	No	Yes	No	No	No	No	No	No	No	No	No	No	Yes
792	MMH	33	1	2019	2	4	25	Rainy	0	0	2	No	Yes	No	No	No	No	No	No	No	No	No	No	No	Yes
793	MMH	59	0	2019	2	4	25	Rainy	0	0	1	No	Yes	No	No	No	No	No	No	No	No	No	No	No	Yes
794	MMH	28	1	2019	2	4	25	Rainy	0	0	2	No	Yes	Yes	No	No	No	No	No	No	No	No	No	No	Yes
795	MMH	7	1	2019	2	4	25	Rainy	0	0	1	No	Yes	No	No	No	No	No	No	No	No	No	No	No	Yes
796	MMH	80	1	2019	2	4	25	Rainy	0	0	0	No	No	No	No	No	No	No	No	No	No	No	No	No	Yes
797	MMH	23	0	2019	2	4	26	Rainy	0	0	1	No	Yes	No	No	No	No	No	No	No	No	No	No	No	Yes
798	MMH	21	1	2019	2	4	26	Rainy	0	0	2	No	Yes	No	No	No	No	No	No	No	No	No	No	No	Yes
799	MMH	33	1	2019	2	4	26	Rainy	0	0	2	No	Yes	No	No	No	No	No	No	No	No	No	No	No	Yes
800	MMH	5	1	2019	2	4	26	Rainy	0	0	2	No	Yes	No	No	No	No	No	No	No	No	No	No	No	Yes
801	MMH	27	1	2019	2	4	26	Rainy	0	0	1	No	Yes	No	No	No	No	No	No	No	No	No	No	No	Yes
802	MMH	26	1	2019	2	4	26	Rainy	0	0	2	No	Yes	No	No	No	No	No	No	No	No	No	No	No	Yes
803	MMH	75	1	2019	2	4	26	Rainy	0	0	2	No	No	Yes	No	No	No	No	No	No	No	No	No	No	Yes
804	MMH	40	1	2019	2	4	26	Rainy	0	0	0	No	No	No	No	No	No	No	No	No	No	No	No	No	Yes
805	MMH	34	0	2019	2	4	26	Rainy	0	0	2	No	Yes	No	No	No	No	No	No	No	No	No	No	Yes	No
806	MMH	24	1	2019	2	4	26	Rainy	0	0	0	No	No	Yes	No	No	No	No	No	No	No	No	No	No	Yes
807	MMH	28	0	2019	2	4	27	Rainy	0	0	2	No	Yes	No	No	No	No	No	No	No	No	No	No	No	Yes
808	MMH	23	1	2019	2	4	27	Rainy	0	0	0	No	No	No	No	No	No	No	No	No	No	No	No	No	No
809	MMH	20	1	2019	2	4	27	Rainy	0	0	2	No	Yes	No	No	No	No	No	No	No	No	No	No	No	Yes
810	MMH	27	0	2019	2	4	27	Rainy	0	0	1	No	Yes	No	No	No	No	No	No	No	No	No	No	No	Yes
811	MMH	35	0	2019	2	4	27	Rainy	0	0	2	No	Yes	No	No	No	No	No	No	No	No	No	No	No	Yes
812	MMH	42	1	2019	2	4	27	Rainy	0	0	0	No	No	No	No	No	No	No	No	No	No	No	No	No	Yes
813	MMH	28	1	2019	2	3	28	Rainy	0	0	2	No	Yes	No	No	No	No	No	No	No	No	No	No	No	Yes
814	MMH	51	1	2019	2	4	28	Rainy	0	0	2	Yes	No	Yes	No	No	No	No	No	No	No	No	No	No	Yes
815	MMH	29	1	2019	2	4	28	Rainy	0	0	2	No	Yes	No	No	No	No	No	No	No	No	No	No	No	Yes
816	MMH	22	0	2019	2	4	28	Rainy	0	0	2	No	No	Yes	No	No	No	No	No	No	No	No	No	No	Yes
817	MMH	34	1	2019	2	4	28	Rainy	0	0	1	Yes	No	No	No	No	No	No	No	No	No	No	No	No	Yes
818	MMH	25	1	2019	2	4	28	Rainy	0	0	2	No	No	Yes	No	No	No	No	No	No	No	No	No	No	Yes
819	MMH	37	0	2019	2	4	28	Rainy	0	0	2	No	Yes	No	No	No	No	No	No	No	No	No	No	No	Yes
820	MMH	23	0	2019	2	4	28	Rainy	0	0	0	No	No	No	No	No	No	No	No	No	No	No	No	No	Yes
821	MMH	27	1	2019	2	4	28	Rainy	0	0	2	No	Yes	Yes	No	No	No	No	No	No	No	No	No	No	Yes
822	MMH	26	1	2019	2	4	28	Rainy	0	0	2	No	No	Yes	No	No	No	No	No	No	No	No	No	No	Yes
823	MMH	17	1	2019	2	4	30	Rainy	0	0	2	No	Yes	No	No	No	No	No	No	No	No	No	No	No	Yes
824	MMH	22	1	2019	2	4	30	Rainy	0	0	2	Yes	No	No	No	No	No	No	No	No	No	No	No	No	Yes
825	MMH	3	1	2019	2	4	30	Rainy	0	0	2	No	Yes	No	No	No	No	No	No	No	No	No	No	No	Yes
826	MMH	29	1	2019	3	0	1	Rainy	0	0	1	No	Yes	No	No	No	No	No	No	No	No	No	No	No	Yes	32	20	12	87
827	MMH	28	1	2019	3	4	1	Rainy	0	0	1	No	Yes	No	No	No	No	No	No	No	No	No	No	No	Yes
828	MMH	1	0	2019	3	0	2	Rainy	0	0	1	No	Yes	No	No	No	No	No	No	No	No	No	No	No	Yes
829	MMH	23	1	2019	3	0	2	Rainy	0	0	2	No	Yes	Yes	No	No	No	No	No	No	No	No	No	No	Yes
830	MMH	12	1	2019	3	0	2	Rainy	0	0	2	No	Yes	No	No	No	No	No	No	No	No	No	No	No	Yes
831	MMH	60	1	2019	3	0	2	Rainy	0	0	2	Yes	Yes	No	No	No	No	No	No	No	No	No	No	No	Yes
832	MMH	34	1	2019	3	0	2	Rainy	0	0	2	No	Yes	No	No	No	No	No	No	No	No	No	No	No	Yes
833	MMH	86	0	2019	3	0	3	Rainy	0	0	2	No	Yes	Yes	No	No	No	No	No	No	No	No	No	No	Yes
834	MMH	49	1	2019	3	0	3	Rainy	0	0	0	No	No	No	No	No	No	No	No	No	No	No	No	No	Yes
835	MMH	17	0	2019	3	0	3	Rainy	0	0	2	Yes	No	No	No	No	No	No	No	No	No	No	No	No	Yes
836	MMH	18	0	2019	3	0	3	Rainy	0	0	2	Yes	No	No	No	No	No	No	No	No	No	No	No	No	Yes
837	MMH	79	0	2019	3	0	3	Rainy	0	0	2	No	Yes	Yes	No	No	No	No	No	No	No	No	No	No	Yes
838	MMH	9	1	2019	3	0	4	Rainy	0	0	2	No	Yes	Yes	No	No	No	No	No	No	No	No	No	No	Yes
839	MMH	72	1	2019	3	0	4	Rainy	0	0	0	No	No	No	No	No	No	No	No	No	No	No	No	No	Yes
840	MMH	66	0	2019	3	0	4	Rainy	0	0	2	No	No	Yes	No	No	No	No	No	No	No	No	No	No	Yes
841	MMH	22	1	2019	3	0	4	Rainy	0	0	1	No	Yes	No	No	No	No	No	No	No	No	No	No	No	Yes
842	MMH	13	0	2019	3	0	4	Rainy	0	0	0	No	No	No	No	No	No	No	No	No	No	No	No	No	Yes
843	MMH	33	0	2019	3	0	4	Rainy	0	0	0	No	No	No	No	No	No	No	No	No	No	No	No	No	Yes
844	MMH	19	1	2019	3	0	6	Rainy	0	0	2	No	Yes	No	No	No	No	No	No	No	No	No	No	No	Yes
845	MMH	80	1	2019	3	0	6	Rainy	0	0	2	Yes	Yes	No	No	No	No	No	No	No	No	No	No	No	Yes
846	MMH	14	1	2019	3	1	7	Rainy	0	0	2	No	Yes	No	No	No	No	No	No	No	No	No	No	No	Yes	24	17	7	73
847	MMH	9	0	2019	3	1	7	Rainy	0	0	2	Yes	Yes	Yes	No	No	No	No	No	No	No	No	No	No	Yes
848	MMH	9	1	2019	3	1	9	Rainy	0	0	2	No	Yes	No	No	No	No	No	No	No	No	No	No	No	Yes
849	MMH	21	1	2019	3	1	9	Rainy	0	0	1	Yes	No	Yes	No	No	No	No	No	No	No	No	No	No	Yes
850	MMH	22	1	2019	3	1	9	Rainy	0	0	2	No	Yes	Yes	No	No	No	No	No	No	No	No	No	No	Yes
851	MMH	24	0	2019	3	1	10	Rainy	0	0	2	No	No	Yes	No	No	No	No	No	No	No	No	No	No	Yes
852	MMH	26	1	2019	3	1	10	Rainy	0	0	2	Yes	No	Yes	No	No	No	No	No	No	No	No	No	No	Yes
853	MMH	24	1	2019	3	1	11	Rainy	0	0	2	Yes	Yes	No	No	No	No	No	No	No	No	No	No	No	Yes
854	MMH	14	0	2019	3	1	11	Rainy	0	0	2	No	No	Yes	No	No	No	No	No	No	No	No	No	No	Yes
855	MMH	29	1	2019	3	1	11	Rainy	0	0	2	Yes	Yes	No	No	No	No	No	No	No	No	No	No	No	Yes
856	MMH	28	1	2019	3	1	11	Rainy	0	0	2	No	Yes	No	No	No	No	No	No	No	No	No	No	No	Yes
857	MMH	15	1	2019	3	1	11	Rainy	0	0	2	No	No	Yes	No	No	No	No	No	No	No	No	No	No	Yes
858	MMH	27	1	2019	3	1	12	Rainy	0	0	2	No	No	Yes	No	No	No	No	No	No	No	No	No	No	Yes
859	MMH	21	1	2019	3	1	12	Rainy	0	0	1	No	Yes	No	No	No	No	No	No	No	No	No	No	No	Yes
860	MMH	3	0	2019	3	1	13	Rainy	0	0	2	No	No	Yes	No	No	No	No	No	No	No	No	No	No	Yes
861	MMH	32	1	2019	3	1	13	Rainy	0	0	0	No	No	No	No	Yes	No	No	No	No	No	No	No	Yes	No
862	MMH	23	1	2019	3	1	13	Rainy	0	0	2	No	Yes	No	No	No	No	No	No	No	No	No	No	No	Yes
863	MMH	15	0	2019	3	2	16	Rainy	0	0	2	No	No	Yes	No	No	No	No	No	No	No	No	No	No	Yes	22	16	6	67
864	MMH	62	1	2019	3	2	16	Rainy	0	0	2	No	Yes	Yes	No	No	No	No	No	No	No	No	No	No	Yes
865	MMH	19	1	2019	3	2	16	Rainy	0	0	2	No	No	Yes	No	No	No	No	No	No	No	No	No	No	Yes
866	MMH	41	1	2019	3	2	16	Rainy	0	0	2	No	No	Yes	No	No	No	No	No	No	No	No	No	No	Yes
867	MMH	2	0	2019	3	2	16	Rainy	0	0	2	No	No	Yes	No	No	No	No	No	No	No	No	No	No	Yes
868	MMH	54	0	2019	3	2	16	Rainy	0	0	1	No	No	Yes	No	No	No	No	No	No	No	No	No	No	Yes
869	MMH	17	1	2019	3	2	16	Rainy	0	0	2	No	Yes	Yes	No	No	No	No	No	No	No	No	No	No	Yes
870	MMH	22	0	2019	3	2	16	Rainy	0	0	2	No	Yes	Yes	No	No	No	No	No	No	No	No	No	Yes	No
871	MMH	86	0	2019	3	2	17	Rainy	0	0	2	No	No	Yes	No	No	No	No	No	No	No	No	No	No	Yes
872	MMH	24	1	2019	3	2	17	Rainy	0	0	0	No	No	No	No	No	No	No	No	No	No	No	No	No	Yes
873	MMH	38	1	2019	3	2	17	Rainy	0	0	2	No	Yes	Yes	No	No	No	No	No	No	No	No	No	No	Yes
874	MMH	40	0	2019	3	2	17	Rainy	0	0	2	No	Yes	Yes	No	No	No	No	No	No	No	No	No	No	Yes
875	MMH	51	1	2019	3	2	17	Rainy	0	0	1	No	No	Yes	No	No	No	No	No	No	No	No	No	No	Yes
876	MMH	21	0	2019	3	2	18	Rainy	0	0	2	No	Yes	No	No	No	No	No	No	No	No	No	No	No	Yes
877	MMH	16	1	2019	3	2	18	Rainy	0	0	0	No	No	No	No	No	No	No	No	No	No	No	No	No	Yes
878	MMH	44	1	2019	3	2	19	Rainy	0	0	2	No	Yes	No	No	No	No	No	No	No	No	No	No	No	Yes
879	MMH	25	0	2019	3	3	21	Rainy	0	0	2	No	Yes	Yes	No	No	No	No	No	No	No	No	No	No	Yes	25	18	7	80
880	MMH	35	0	2019	3	3	21	Rainy	0	0	2	Yes	No	Yes	No	No	No	No	No	No	No	No	No	No	Yes
881	MMH	23	1	2019	3	3	21	Rainy	0	0	2	No	Yes	Yes	No	No	No	No	No	No	No	No	No	No	Yes
882	MMH	24	1	2019	3	3	22	Rainy	0	0	0	No	No	No	No	No	No	No	No	No	No	No	No	No	Yes
883	MMH	6	1	2019	3	3	22	Rainy	0	0	2	No	Yes	Yes	No	No	No	No	No	No	No	No	No	No	Yes
884	MMH	6	1	2019	3	3	23	Rainy	0	0	1	No	No	Yes	No	No	No	No	No	No	No	No	No	No	Yes
885	MMH	26	1	2019	3	3	23	Rainy	0	0	1	No	Yes	Yes	No	No	No	No	No	No	No	No	No	No	Yes
886	MMH	46	0	2019	3	3	23	Rainy	0	0	1	No	No	Yes	No	No	No	No	No	No	No	No	No	No	Yes
887	MMH	20	1	2019	3	3	23	Rainy	0	0	1	No	Yes	Yes	No	No	No	No	No	No	No	No	No	No	Yes
888	MMH	60	0	2019	3	3	24	Rainy	0	0	1	No	No	Yes	No	No	No	No	No	No	No	No	No	No	Yes
889	MMH	26	1	2019	3	3	24	Rainy	0	0	2	No	No	Yes	No	No	No	No	No	No	No	No	No	No	Yes
890	MMH	24	0	2019	3	3	25	Rainy	0	0	2	No	No	Yes	No	No	No	No	No	No	No	No	No	No	Yes
891	MMH	28	1	2019	3	3	25	Rainy	0	0	2	No	No	Yes	No	No	No	No	No	No	No	No	No	No	Yes
892	MMH	31	0	2019	3	3	25	Rainy	0	0	2	No	Yes	Yes	No	No	No	No	No	No	No	No	No	No	Yes
893	MMH	44	1	2019	3	3	26	Rainy	0	0	1	No	No	Yes	No	No	No	No	No	No	No	No	No	No	Yes
894	MMH	22	1	2019	3	3	26	Rainy	0	0	2	No	Yes	Yes	No	No	No	No	No	No	No	No	No	No	Yes
895	MMH	13	1	2019	3	3	26	Rainy	0	0	2	No	Yes	No	No	No	No	No	No	No	No	No	No	No	Yes
896	MMH	3	0	2019	3	3	27	Rainy	0	0	2	No	Yes	Yes	No	No	No	No	No	No	No	No	No	No	Yes
897	MMH	42	1	2019	3	4	28	Rainy	0	0	2	No	Yes	No	No	No	No	No	No	No	No	No	No	No	Yes	6	5	1	21
898	MMH	32	0	2019	3	4	30	Rainy	0	0	2	Yes	No	No	No	No	No	No	No	No	No	No	No	No	Yes
899	MMH	28	1	2019	3	4	30	Rainy	0	0	2	No	Yes	Yes	No	No	No	No	No	No	No	No	No	No	Yes
900	MMH	28	1	2019	3	4	30	Rainy	0	0	2	No	Yes	Yes	No	No	No	No	No	No	No	No	No	No	Yes
901	MMH	29	0	2019	3	4	30	Rainy	0	0	2	No	Yes	No	No	No	No	No	No	No	No	No	No	No	Yes
902	MMH	26	1	2019	4	0	1	Rainy	0	0	0	No	No	No	No	No	No	No	No	No	No	No	No	No	Yes	14	8	6	39
903	MMH	35	1	2019	4	0	1	Rainy	0	0	2	No	Yes	No	No	No	No	No	No	No	No	No	No	No	Yes
904	MMH	15	1	2019	4	0	1	Rainy	0	0	2	Yes	Yes	No	No	No	No	No	No	No	No	No	No	No	Yes
905	MMH	19	1	2019	4	0	1	Rainy	0	0	2	Yes	Yes	No	No	No	No	No	No	No	No	No	No	No	Yes
906	MMH	21	1	2019	4	0	2	Rainy	0	0	2	Yes	Yes	Yes	No	No	No	No	No	No	No	No	No	No	Yes
907	MMH	47	0	2019	4	0	2	Rainy	0	0	1	Yes	No	No	No	No	No	No	No	No	No	No	No	No	Yes
908	MMH	29	1	2019	4	0	2	Rainy	0	0	2	No	Yes	No	No	No	No	No	No	No	No	Yes	No	No	No
909	MMH	34	1	2019	4	0	3	Rainy	0	0	2	No	Yes	Yes	No	No	No	No	No	No	No	No	No	No	Yes
910	MMH	19	1	2019	4	1	5	Rainy	0	0	2	No	Yes	No	No	No	No	No	No	No	No	No	No	No	Yes	27	16	11	85
911	MMH	22	0	2019	4	1	5	Rainy	0	0	2	Yes	Yes	Yes	No	No	No	No	No	No	No	No	No	No	Yes
912	MMH	26	1	2019	4	1	6	Rainy	0	0	0	No	No	No	No	No	No	No	No	No	No	No	No	No	Yes
913	MMH	8	1	2019	4	1	6	Rainy	0	0	2	No	No	Yes	No	No	No	No	No	No	No	No	No	No	Yes
914	MMH	30	1	2019	4	1	6	Rainy	0	0	1	No	Yes	Yes	No	No	No	No	No	No	No	No	No	No	Yes
915	MMH	29	0	2019	4	1	6	Rainy	0	0	2	Yes	Yes	Yes	No	No	No	No	No	No	No	No	No	No	Yes
916	MMH	25	1	2019	4	1	7	Rainy	0	0	2	Yes	No	No	No	No	No	No	No	No	No	No	No	No	Yes
917	MMH	70	0	2019	4	1	7	Rainy	0	0	1	No	Yes	No	No	No	No	No	No	No	No	No	No	No	Yes
918	MMH	53	1	2019	4	1	8	Rainy	0	0	2	No	No	Yes	No	No	No	No	No	No	No	No	No	No	Yes
919	MMH	68	1	2019	4	1	9	Rainy	0	0	1	No	Yes	Yes	No	No	No	No	No	No	No	No	No	No	Yes
920	MMH	35	0	2019	4	1	10	Rainy	0	0	1	No	Yes	Yes	No	Yes	No	No	No	No	No	No	No	No	No
921	MMH	33	1	2019	4	1	10	Rainy	0	0	2	No	Yes	No	No	No	No	No	No	No	No	No	No	No	Yes
922	MMH	7	0	2019	4	1	10	Rainy	0	0	0	No	No	No	No	No	No	No	No	No	No	No	No	No	Yes
923	MMH	47	0	2019	4	1	11	Rainy	0	0	0	No	No	No	No	No	No	No	No	No	No	No	No	No	Yes
924	MMH	26	1	2019	4	1	11	Rainy	0	0	2	No	Yes	Yes	No	No	No	No	No	No	No	No	No	No	Yes
925	MMH	44	1	2019	4	1	11	Rainy	0	0	1	No	No	Yes	No	No	No	No	No	No	No	No	No	No	Yes
926	MMH	30	0	2019	4	2	12	Rainy	0	0	2	Yes	Yes	Yes	No	No	No	No	No	No	No	No	No	Yes	No	31	22	9	97
927	MMH	29	1	2019	4	2	12	Rainy	0	0	2	Yes	No	No	No	No	No	No	No	No	No	No	No	Yes	No
928	MMH	45	0	2019	4	2	12	Rainy	0	0	0	No	No	No	No	No	No	No	No	No	No	No	No	No	Yes
929	MMH	60	0	2019	4	2	12	Rainy	0	0	2	No	Yes	Yes	No	No	No	No	No	No	No	No	No	No	Yes
930	MMH	22	1	2019	4	2	14	Rainy	0	0	2	Yes	Yes	No	No	No	No	No	No	No	No	No	No	No	Yes
931	MMH	32	1	2019	4	2	14	Rainy	0	0	2	No	Yes	No	No	No	No	No	No	No	No	No	No	No	Yes
932	MMH	27	1	2019	4	2	14	Rainy	0	0	2	No	Yes	No	No	No	No	No	No	No	No	No	No	No	Yes
933	MMH	23	1	2019	4	2	14	Rainy	0	0	1	No	Yes	No	No	No	No	No	No	No	No	No	No	No	Yes
934	MMH	25	1	2019	4	2	14	Rainy	0	0	1	No	Yes	No	No	No	No	No	No	No	No	No	No	No	Yes
935	MMH	28	1	2019	4	2	14	Rainy	0	0	2	Yes	Yes	Yes	No	No	No	No	No	No	No	No	No	No	Yes
936	MMH	28	1	2019	4	2	15	Rainy	0	0	0	No	No	No	No	No	No	No	No	No	No	No	No	No	Yes
937	MMH	42	0	2019	4	2	15	Rainy	0	0	2	No	Yes	Yes	No	No	No	No	No	No	No	No	No	No	Yes
938	MMH	60	1	2019	4	2	15	Rainy	0	0	2	Yes	No	No	No	No	No	No	No	No	No	No	No	No	Yes
939	MMH	22	0	2019	4	2	15	Rainy	0	0	2	No	Yes	Yes	No	No	No	No	No	No	No	No	No	No	Yes
940	MMH	7	1	2019	4	2	16	Rainy	0	0	0	No	No	No	No	No	No	No	No	No	No	No	No	Yes	No
941	MMH	27	1	2019	4	2	16	Rainy	0	0	2	No	Yes	Yes	No	No	No	No	No	No	No	No	No	No	Yes
942	MMH	33	1	2019	4	2	16	Rainy	0	0	2	No	Yes	Yes	No	No	No	No	No	No	No	No	No	No	Yes
943	MMH	26	1	2019	4	2	16	Rainy	0	0	2	No	Yes	Yes	No	No	No	No	No	No	No	No	No	No	Yes
944	MMH	41	0	2019	4	2	16	Rainy	0	0	2	No	Yes	Yes	No	No	No	No	No	No	No	No	No	No	Yes
945	MMH	7	1	2019	4	2	17	Rainy	0	0	2	No	Yes	No	No	No	No	No	No	No	No	No	No	No	Yes
946	MMH	39	1	2019	4	2	17	Rainy	0	0	2	No	Yes	No	No	No	No	No	No	No	No	Yes	No	No	No
947	MMH	7	1	2019	4	2	18	Rainy	0	0	2	No	Yes	Yes	No	No	No	No	No	No	No	No	No	No	Yes
948	MMH	11	0	2019	4	3	20	Rainy	0	0	2	No	Yes	Yes	No	No	No	No	No	No	No	Yes	No	No	No	36	25	11	108
949	MMH	6	0	2019	4	3	21	Rainy	0	0	0	No	No	No	No	No	No	No	No	No	No	Yes	No	No	No
950	MMH	27	1	2019	4	3	21	Rainy	0	0	0	No	No	No	No	No	No	No	No	No	No	Yes	No	No	No
951	MMH	25	1	2019	4	3	21	Rainy	0	0	2	No	No	Yes	No	No	No	No	No	No	No	No	No	No	Yes
952	MMH	4	1	2019	4	3	22	Rainy	0	0	2	No	Yes	Yes	No	No	No	No	No	No	No	No	No	No	Yes
953	MMH	4	0	2019	4	3	22	Rainy	0	0	2	No	No	Yes	No	No	No	No	No	No	No	No	No	Yes	No
954	MMH	7	1	2019	4	3	22	Rainy	0	0	2	No	Yes	Yes	No	No	No	No	No	No	No	No	No	No	Yes
955	MMH	60	1	2019	4	3	22	Rainy	0	0	2	No	Yes	Yes	No	No	No	No	No	No	No	No	No	No	Yes
956	MMH	30	1	2019	4	3	22	Rainy	0	0	2	No	Yes	Yes	No	No	No	No	No	No	No	No	No	Yes	No
957	MMH	65	1	2019	4	3	23	Rainy	0	0	2	No	No	Yes	No	No	No	No	No	No	No	No	No	No	Yes
958	MMH	41	0	2019	4	3	23	Rainy	0	0	2	No	Yes	Yes	No	No	No	No	No	No	No	No	No	No	Yes
959	MMH	17	1	2019	4	3	23	Rainy	0	0	2	No	Yes	Yes	No	No	No	No	No	No	No	No	No	Yes	No
960	MMH	26	1	2019	4	3	23	Rainy	0	0	2	No	Yes	Yes	No	No	No	No	No	No	No	No	No	No	Yes
961	MMH	60	1	2019	4	3	24	Rainy	0	0	2	No	No	Yes	No	No	No	No	No	No	No	No	No	No	Yes
962	MMH	53	1	2019	4	3	24	Rainy	0	0	2	Yes	No	Yes	No	No	No	No	No	No	No	No	No	No	Yes
963	MMH	36	1	2019	4	3	24	Rainy	0	0	2	Yes	Yes	Yes	No	Yes	No	No	No	No	No	No	No	No	No
964	MMH	34	0	2019	4	3	25	Rainy	0	0	2	No	Yes	Yes	No	No	No	No	No	No	No	Yes	No	No	No
965	MMH	60	1	2019	4	3	25	Rainy	0	0	0	No	No	No	No	No	No	No	No	No	No	Yes	No	No	No
966	MMH	6	0	2019	4	3	25	Rainy	0	0	2	No	No	Yes	No	No	No	No	No	No	No	Yes	No	No	No
967	MMH	5	0	2019	4	3	25	Rainy	0	0	2	No	Yes	Yes	No	No	No	No	No	No	No	Yes	No	No	No
968	MMH	50	0	2019	4	3	25	Rainy	0	0	2	No	No	Yes	No	No	No	No	No	No	No	No	No	No	Yes
969	MMH	52	1	2019	4	3	25	Rainy	0	0	0	No	No	No	No	No	No	No	No	No	No	No	No	No	Yes
970	MMH	50	1	2019	4	3	25	Rainy	0	0	2	Yes	Yes	Yes	No	No	No	No	No	No	No	No	No	No	Yes
971	MMH	26	0	2019	4	3	25	Rainy	0	0	2	No	No	Yes	No	No	No	No	No	No	No	No	No	No	Yes
972	MMH	33	0	2019	4	3	25	Rainy	0	0	0	No	No	No	No	No	No	No	No	No	No	No	No	No	Yes
973	MMH	44	0	2019	4	4	27	Rainy	0	0	2	No	No	Yes	No	No	No	No	No	No	No	Yes	No	Yes	No	31	24	7	93
974	MMH	24	1	2019	4	4	27	Rainy	0	0	2	Yes	No	Yes	No	No	No	No	No	No	No	Yes	No	No	No
975	MMH	33	1	2019	4	4	27	Rainy	0	0	2	No	No	Yes	No	No	No	No	No	No	No	No	No	No	Yes
976	MMH	7	0	2019	4	4	27	Rainy	0	0	0	No	No	No	No	No	No	No	No	No	No	No	No	No	Yes
977	MMH	5	0	2019	4	4	28	Rainy	0	0	1	Yes	No	Yes	No	No	No	No	No	No	No	No	No	No	Yes
978	MMH	60	0	2019	4	4	28	Rainy	0	0	2	Yes	No	Yes	No	No	No	No	No	No	No	No	No	No	Yes
979	MMH	33	0	2019	3	4	28	Rainy	0	0	2	No	Yes	Yes	No	No	No	No	No	No	No	Yes	No	No	No
980	MMH	49	0	2019	4	4	28	Rainy	0	0	0	No	No	No	No	No	No	No	No	No	No	No	No	No	Yes
981	MMH	2	1	2019	4	4	29	Rainy	0	0	1	Yes	No	Yes	No	No	No	No	No	No	No	Yes	No	No	No
982	MMH	62	1	2019	4	4	29	Rainy	0	0	2	Yes	Yes	Yes	No	No	No	No	No	No	No	No	No	No	Yes
983	MMH	23	1	2019	4	4	29	Rainy	0	0	0	No	No	No	No	No	No	No	No	No	No	No	No	No	Yes
984	MMH	31	1	2019	4	4	30	Rainy	0	0	2	No	No	Yes	No	No	No	No	No	No	No	No	No	No	Yes
985	MMH	1	0	2019	4	4	30	Rainy	0	0	0	No	No	No	No	No	No	No	No	No	No	No	No	No	Yes
986	MMH	18	1	2019	4	4	30	Rainy	0	0	2	Yes	Yes	Yes	No	No	No	No	No	No	No	No	No	No	Yes
987	MMH	4	1	2019	4	4	30	Rainy	0	0	2	Yes	Yes	Yes	No	No	No	No	No	No	No	Yes	No	No	No
988	MMH	4	0	2019	4	4	30	Rainy	0	0	1	Yes	Yes	Yes	No	No	No	No	No	No	No	No	No	No	Yes
989	MMH	26	0	2019	4	4	30	Rainy	0	0	2	Yes	Yes	Yes	No	No	No	No	No	No	No	Yes	No	No	No
990	MMH	29	1	2019	4	4	30	Rainy	0	0	2	No	Yes	Yes	No	No	No	No	No	No	No	No	No	Yes	No
991	MMH	26	1	2019	4	4	30	Rainy	0	0	0	No	Yes	No	No	No	No	No	No	No	No	No	No	No	Yes
992	MMH	60	0	2019	4	4	30	Rainy	0	0	2	Yes	Yes	Yes	No	No	No	No	No	No	No	No	No	No	Yes
993	MMH	12	1	2019	4	4	30	Rainy	0	0	2	No	Yes	No	No	No	No	No	No	No	No	No	Yes	No	No
994	MMH	39	0	2019	4	4	30	Rainy	0	0	2	Yes	Yes	Yes	No	No	No	No	No	No	No	No	No	No	Yes
995	MMH	29	1	2019	4	4	30	Rainy	0	0	2	Yes	No	No	No	No	No	No	No	No	No	No	No	Yes	No
996	MMH	33	0	2019	4	4	30	Rainy	0	0	2	Yes	Yes	Yes	No	Yes	No	No	No	No	No	No	No	No	No
997	MMH	22	1	2019	5	0	1	Rainy	0	0	2	No	Yes	No	No	No	No	No	No	No	No	No	No	No	Yes	1	1	0	3
998	MMH	25	1	2019	5	1	2	Rainy	0	0	1	Yes	Yes	Yes	No	No	No	No	No	No	No	No	No	No	Yes	30	28	2	90
999	MMH	26	1	2019	5	1	2	Rainy	0	0	2	No	Yes	Yes	No	No	No	No	No	No	No	No	No	No	Yes
1000	MMH	42	0	2019	5	1	3	Rainy	0	0	2	Yes	No	No	No	No	No	No	No	No	No	No	No	No	Yes
1001	MMH	4	0	2019	5	1	3	Rainy	0	0	0	No	No	No	No	No	No	No	No	No	No	Yes	No	No	No
1002	MMH	65	1	2019	5	1	3	Rainy	0	0	2	Yes	No	No	No	No	No	No	No	No	No	No	No	No	Yes
1003	MMH	27	0	2019	5	1	2	Rainy	0	0	2	No	Yes	No	No	Yes	No	No	No	No	No	No	No	No	No
1004	MMH	45	0	2019	5	1	3	Rainy	0	0	2	No	No	Yes	No	No	No	No	No	No	No	No	No	No	Yes
1005	MMH	43	1	2019	5	1	4	Rainy	0	0	0	No	No	No	No	No	No	No	No	No	No	No	No	No	Yes
1006	MMH	24	0	2019	5	1	4	Rainy	0	0	0	No	No	No	No	No	No	No	No	No	No	No	No	No	Yes
1007	MMH	29	1	2019	5	1	4	Rainy	0	0	0	No	No	No	No	No	No	No	No	No	No	No	No	No	Yes
1008	MMH	12	0	2019	5	1	4	Rainy	0	0	2	No	Yes	No	No	No	No	No	No	No	No	No	No	No	Yes
1009	MMH	43	0	2019	5	1	4	Rainy	0	0	0	No	No	No	No	No	No	No	No	No	No	No	No	No	Yes
1010	MMH	12	1	2019	5	1	4	Rainy	0	0	2	No	No	Yes	No	No	No	No	No	No	No	Yes	No	No	No
1011	MMH	32	1	2019	5	1	5	Rainy	0	0	2	No	Yes	No	No	No	No	No	No	No	No	No	No	No	Yes
1012	MMH	20	0	2019	5	1	5	Rainy	0	0	0	No	No	No	No	No	No	No	No	No	No	No	No	No	Yes
1013	MMH	67	1	2019	5	1	5	Rainy	0	0	0	No	No	No	No	No	No	No	No	No	No	Yes	No	No	No
1014	MMH	29	0	2019	5	1	5	Rainy	0	0	2	Yes	No	No	No	No	No	No	No	No	No	No	No	No	Yes
1015	MMH	31	1	2019	5	1	5	Rainy	0	0	2	No	Yes	No	No	No	No	No	No	No	No	No	No	No	Yes
1016	MMH	19	1	2019	5	1	5	Rainy	0	0	2	Yes	No	No	No	No	No	No	No	No	No	Yes	No	No	No
1017	MMH	27	0	2019	5	1	6	Rainy	0	0	0	No	No	No	No	No	No	No	No	No	No	No	No	No	Yes
1018	MMH	35	0	2019	5	1	6	Rainy	0	0	0	No	No	No	No	No	No	No	No	No	No	No	No	No	Yes
1019	MMH	59	1	2019	5	1	6	Rainy	0	0	2	Yes	No	No	No	No	No	No	No	No	No	No	No	No	Yes
1020	MMH	49	0	2019	5	1	7	Rainy	0	0	0	No	No	No	No	No	No	No	No	No	No	No	No	No	Yes
1021	MMH	49	0	2019	5	1	7	Rainy	0	0	2	Yes	Yes	No	No	No	No	No	No	No	No	No	No	No	Yes
1022	MMH	27	1	2019	5	1	7	Rainy	0	0	2	Yes	No	Yes	No	No	No	No	No	No	No	No	No	No	Yes
1023	MMH	18	1	2019	5	1	8	Rainy	0	0	1	Yes	Yes	Yes	No	No	No	No	No	No	No	No	No	No	Yes
1024	MMH	20	1	2019	5	1	8	Rainy	0	0	2	No	Yes	Yes	No	No	No	No	No	No	No	No	No	No	Yes
1025	MMH	22	1	2019	5	1	8	Rainy	0	0	0	No	No	No	No	No	Yes	No	No	No	No	No	No	No	No
1026	MMH	76	1	2019	5	2	9	Rainy	0	0	2	No	Yes	No	No	No	No	No	No	No	No	No	No	No	Yes	30	21	9	91
1027	MMH	45	0	2019	5	2	10	Rainy	0	0	0	No	No	No	No	No	No	No	No	No	No	No	No	No	Yes
1028	MMH	21	1	2019	5	2	10	Rainy	0	0	0	No	No	No	No	No	No	No	No	No	No	No	No	No	Yes
1029	MMH	23	0	2019	5	2	10	Rainy	0	0	0	No	No	No	No	No	No	No	No	No	No	Yes	No	No	No
1030	MMH	35	0	2019	5	2	11	Rainy	0	0	1	No	Yes	Yes	No	No	No	No	No	No	No	No	No	No	Yes
1031	MMH	31	0	2019	5	2	11	Rainy	0	0	2	Yes	Yes	Yes	No	No	No	No	No	No	No	No	No	No	Yes
1032	MMH	13	0	2019	5	2	11	Rainy	0	0	2	Yes	Yes	No	No	No	No	No	No	No	No	No	No	Yes	No
1033	MMH	8	0	2019	5	2	11	Rainy	0	0	2	Yes	Yes	No	No	No	No	No	No	No	No	No	No	No	Yes
1034	MMH	34	1	2019	5	2	11	Rainy	0	0	1	Yes	No	No	No	No	No	No	No	No	No	No	No	No	Yes
1035	MMH	69	1	2019	5	2	11	Rainy	0	0	1	Yes	Yes	No	No	No	No	No	No	No	No	No	No	No	Yes
1036	MMH	21	0	2019	5	2	11	Rainy	0	0	2	Yes	Yes	Yes	No	No	No	No	No	No	No	No	No	No	Yes
1037	MMH	37	0	2019	5	2	11	Rainy	0	0	2	Yes	No	Yes	No	No	No	No	No	No	No	No	No	No	Yes
1038	MMH	24	0	2019	5	2	11	Rainy	0	0	2	Yes	Yes	Yes	No	No	No	No	No	No	No	No	No	No	Yes
1039	MMH	19	1	2019	5	2	11	Rainy	0	0	2	Yes	No	Yes	No	No	No	No	No	No	No	Yes	No	No	No
1040	MMH	34	1	2019	5	2	11	Rainy	0	0	1	Yes	Yes	Yes	No	No	No	No	No	No	No	No	No	No	Yes
1041	MMH	56	1	2019	5	2	11	Rainy	0	0	2	Yes	Yes	Yes	No	No	No	No	No	No	No	No	No	Yes	No
1042	MMH	40	1	2019	5	2	13	Rainy	0	0	2	Yes	Yes	Yes	No	No	No	No	No	No	No	No	No	No	Yes
1043	MMH	28	0	2019	5	2	13	Rainy	0	0	2	Yes	Yes	Yes	No	No	No	No	No	No	No	No	No	No	Yes
1044	MMH	26	1	2019	5	2	13	Rainy	0	0	1	Yes	Yes	Yes	No	No	No	No	No	No	No	No	No	No	Yes
1045	MMH	37	0	2019	5	2	14	Rainy	0	0	2	Yes	No	No	No	No	No	No	No	No	No	No	No	No	Yes
1046	MMH	36	0	2019	5	2	14	Rainy	0	0	2	No	No	Yes	No	Yes	No	No	No	No	No	No	No	No	No
1047	MMH	32	0	2019	5	3	16	Rainy	0	0	1	Yes	Yes	No	No	No	No	No	No	No	No	No	No	Yes	No	28	17	11	69
1048	MMH	3	1	2019	5	3	16	Rainy	0	0	1	No	Yes	Yes	No	No	No	No	No	No	No	No	No	No	Yes
1049	MMH	22	1	2019	5	3	16	Rainy	0	0	2	Yes	No	Yes	No	No	No	No	No	No	No	No	No	Yes	No
1050	MMH	39	0	2019	5	3	17	Rainy	0	0	1	Yes	No	Yes	No	No	No	No	No	No	No	No	No	No	Yes
1051	MMH	31	1	2019	5	3	18	Rainy	0	0	2	No	No	Yes	No	No	No	No	No	No	No	No	No	No	Yes
1052	MMH	12	1	2019	5	3	18	Rainy	0	0	0	No	No	No	No	No	No	No	No	No	No	No	No	No	Yes
1053	MMH	18	1	2019	5	3	18	Rainy	0	0	2	Yes	No	No	No	No	No	No	No	No	No	No	No	Yes	No
1054	MMH	58	1	2019	5	3	19	Rainy	0	0	2	Yes	Yes	Yes	No	No	No	No	No	No	No	No	No	No	Yes
1055	MMH	15	0	2019	5	3	19	Rainy	0	0	2	No	Yes	Yes	No	No	No	No	No	No	No	No	No	No	Yes
1056	MMH	19	1	2019	5	3	20	Rainy	0	0	0	No	No	No	No	No	No	No	No	No	No	No	No	No	Yes
1057	MMH	62	1	2019	5	3	20	Rainy	0	0	2	No	Yes	Yes	No	No	No	No	No	No	No	No	No	No	Yes
1058	MMH	1	0	2019	5	3	21	Rainy	0	0	2	Yes	No	No	No	No	No	No	No	No	No	No	No	No	Yes
1059	MMH	67	1	2019	5	3	21	Rainy	0	0	2	No	No	Yes	No	No	No	No	No	No	No	No	No	No	Yes
1060	MMH	82	0	2019	5	3	21	Rainy	0	0	2	No	No	Yes	No	No	No	No	No	No	No	No	No	No	Yes
1061	MMH	60	1	2019	5	3	22	Rainy	0	0	2	Yes	Yes	No	No	No	No	No	No	No	No	No	No	No	Yes
1062	MMH	29	0	2019	5	3	22	Rainy	0	0	0	No	No	No	No	No	No	No	No	No	No	No	No	No	Yes
1063	MMH	28	0	2019	5	3	22	Rainy	0	0	1	No	Yes	Yes	No	No	No	No	No	No	No	No	No	No	Yes
1064	MMH	78	0	2019	5	4	23	Rainy	0	0	2	Yes	Yes	Yes	No	No	No	No	No	No	No	No	No	No	Yes	18	17	1	49
1065	MMH	73	0	2019	5	4	24	Rainy	0	0	2	Yes	No	Yes	No	No	No	No	No	No	No	No	No	No	Yes
1066	MMH	28	0	2019	5	4	24	Rainy	0	0	2	Yes	Yes	No	No	No	No	No	No	No	No	No	No	No	Yes
1067	MMH	39	1	2019	5	4	24	Rainy	0	0	2	Yes	Yes	No	No	No	No	No	No	No	No	No	No	Yes	No
1068	MMH	34	1	2019	5	4	24	Rainy	0	0	2	Yes	No	No	No	No	No	No	No	No	No	No	No	No	Yes
1069	MMH	30	1	2019	5	4	24	Rainy	0	0	0	No	No	No	No	No	No	No	No	No	No	No	No	No	Yes
1070	MMH	29	1	2019	5	4	24	Rainy	0	0	2	No	Yes	Yes	No	No	No	No	No	No	No	No	No	No	Yes
1071	MMH	14	0	2019	5	4	24	Rainy	0	0	2	Yes	No	No	No	No	No	No	No	No	No	No	No	No	Yes
1072	MMH	30	0	2019	5	4	29	Rainy	0	0	1	Yes	No	No	No	No	No	No	No	No	No	No	No	No	Yes
1073	MMH	30	0	2019	5	4	26	Rainy	0	0	2	No	Yes	Yes	No	No	No	No	No	No	No	No	No	No	Yes
1074	MMH	25	1	2019	5	4	26	Rainy	0	0	2	Yes	Yes	Yes	No	No	No	No	No	No	No	No	No	Yes	No
1075	MMH	40	0	2019	5	4	26	Rainy	0	0	2	Yes	Yes	Yes	No	No	No	No	No	No	No	No	No	No	Yes
1076	MMH	55	0	2019	5	4	26	Rainy	0	0	2	Yes	Yes	No	No	No	No	No	No	No	No	No	No	No	Yes
1077	MMH	60	0	2019	5	4	26	Rainy	0	0	2	Yes	Yes	No	No	No	No	No	No	No	No	No	No	No	Yes
1078	MMH	14	1	2019	5	4	26	Rainy	0	0	2	No	Yes	Yes	No	No	No	No	No	No	No	No	No	Yes	No
1079	MMH	13	1	2019	5	4	28	Rainy	0	0	1	Yes	Yes	No	No	No	No	No	No	No	No	No	No	No	Yes
1080	MMH	37	1	2019	5	4	28	Rainy	0	0	2	Yes	No	No	No	No	No	No	No	No	No	No	No	No	Yes
1081	MMH	12	1	2019	6	0	1	Rainy	0	0	1	No	Yes	No	No	No	No	No	No	No	No	No	No	No	Yes	22	18	4	69
1082	MMH	4	1	2019	6	0	1	Rainy	0	0	2	Yes	No	Yes	No	No	No	No	No	No	No	No	No	No	Yes
1083	MMH	24	0	2019	6	0	1	Rainy	0	0	2	Yes	Yes	No	No	No	No	No	No	No	No	No	No	No	Yes
1084	MMH	28	0	2019	6	0	1	Rainy	0	0	1	No	Yes	Yes	No	Yes	No	No	No	No	No	No	No	No	No
1085	MMH	34	1	2019	6	0	1	Rainy	0	0	2	No	Yes	Yes	No	No	No	No	No	No	No	No	No	No	Yes
1086	MMH	31	1	2019	6	0	2	Rainy	0	0	2	No	Yes	Yes	No	No	No	No	No	No	No	No	No	No	Yes
1087	MMH	26	1	2019	6	0	2	Rainy	0	0	2	No	Yes	Yes	No	No	No	No	No	No	No	No	No	No	Yes
1088	MMH	24	1	2019	6	0	4	Rainy	0	0	0	No	No	No	No	No	No	No	No	No	No	No	No	No	Yes
1089	MMH	16	0	2019	6	0	4	Rainy	0	0	1	Yes	Yes	No	No	No	No	No	No	No	No	No	No	No	Yes
1090	MMH	51	1	2019	6	0	5	Rainy	0	0	1	Yes	No	Yes	No	No	No	No	No	No	No	No	No	No	Yes
1091	MMH	28	0	2019	6	0	5	Rainy	0	0	2	Yes	Yes	Yes	No	No	No	No	No	No	No	No	No	No	Yes
1092	MMH	29	0	2019	6	0	6	Rainy	0	0	2	No	No	Yes	No	No	No	No	No	No	No	No	No	No	Yes
1093	MMH	20	0	2019	6	0	6	Rainy	0	0	2	No	Yes	Yes	No	No	No	No	No	No	No	No	No	No	Yes
1094	MMH	26	0	2019	6	0	6	Rainy	0	0	2	Yes	Yes	No	No	No	No	No	No	No	No	No	No	No	Yes
1095	MMH	18	1	2019	6	0	6	Rainy	0	0	2	No	No	Yes	No	No	No	No	No	No	No	No	No	No	Yes
1096	MMH	45	1	2019	6	0	6	Rainy	0	0	2	No	Yes	Yes	No	No	No	No	No	No	No	No	No	No	Yes
1097	MMH	25	0	2019	6	0	6	Rainy	0	0	0	No	No	No	No	No	No	No	No	No	No	No	No	Yes	No
1098	MMH	31	1	2019	6	0	6	Rainy	0	0	2	No	No	Yes	No	No	No	No	No	No	No	No	No	No	Yes
1099	MMH	30	0	2019	6	1	9	Rainy	0	0	2	Yes	Yes	No	No	No	No	No	No	No	No	No	No	No	Yes	19	19	0	60
1100	MMH	20	1	2019	6	1	9	Rainy	0	0	2	Yes	Yes	No	No	No	No	No	No	No	No	No	No	No	Yes
1101	MMH	35	1	2019	6	1	9	Rainy	0	0	2	Yes	No	No	No	No	No	No	No	No	No	No	No	No	Yes
1102	MMH	34	1	2019	6	1	9	Rainy	0	0	2	No	Yes	No	No	No	No	No	No	No	No	No	No	No	Yes
1103	MMH	43	1	2019	6	1	9	Rainy	0	0	2	Yes	No	Yes	No	No	No	No	No	No	No	No	No	Yes	No
1104	MMH	33	1	2019	6	1	10	Rainy	0	0	2	No	Yes	Yes	No	No	No	No	No	No	No	No	No	No	Yes
1105	MMH	19	0	2019	6	1	10	Rainy	0	0	1	Yes	Yes	No	No	No	No	No	No	No	No	No	No	Yes	No
1106	MMH	28	0	2019	6	1	10	Rainy	0	0	2	No	No	Yes	No	No	No	No	No	No	No	No	No	No	Yes
1107	MMH	25	1	2019	6	1	10	Rainy	0	0	1	No	No	Yes	No	No	No	No	No	No	No	No	No	No	Yes
1108	MMH	3	1	2019	6	1	11	Rainy	0	0	2	Yes	No	Yes	No	No	No	No	No	No	No	No	No	No	Yes
1109	MMH	24	1	2019	6	1	12	Rainy	0	0	2	No	No	Yes	No	No	No	No	No	No	No	No	No	No	Yes
1110	MMH	24	0	2019	6	1	12	Rainy	0	0	2	No	No	Yes	No	Yes	No	No	No	No	No	No	No	No	No
1111	MMH	25	0	2019	6	1	12	Rainy	0	0	2	Yes	No	Yes	No	No	No	No	No	No	No	No	No	No	Yes
1112	MMH	34	1	2019	6	1	12	Rainy	0	0	2	No	Yes	Yes	No	No	No	No	No	No	No	No	No	No	Yes
1113	MMH	58	1	2019	6	1	13	Rainy	0	0	2	Yes	Yes	Yes	No	No	No	No	No	No	No	No	No	No	Yes
1114	MMH	26	0	2019	6	1	13	Rainy	0	0	1	Yes	Yes	Yes	No	No	No	No	No	No	No	No	No	No	Yes
1115	MMH	11	1	2019	6	1	13	Rainy	0	0	2	Yes	Yes	No	No	No	No	No	No	No	No	No	No	No	Yes
1116	MMH	55	0	2019	6	1	13	Rainy	0	0	2	Yes	Yes	Yes	No	No	No	No	No	No	No	No	No	No	Yes
1117	MMH	26	0	2019	6	1	13	Rainy	0	0	2	No	No	Yes	No	No	No	No	No	No	No	No	No	No	Yes
1118	MMH	33	1	2019	6	2	14	Rainy	0	0	2	Yes	No	Yes	No	No	No	No	No	No	No	No	No	No	Yes	32	22	10	97
1119	MMH	0	0	2019	6	2	14	Rainy	0	0	1	Yes	No	No	No	No	No	No	No	No	No	No	No	No	Yes
1120	MMH	23	1	2019	6	2	15	Rainy	0	0	2	Yes	Yes	No	No	No	No	No	No	No	No	No	No	No	Yes
1121	MMH	31	1	2019	6	2	15	Rainy	0	0	2	No	Yes	No	No	No	No	No	No	No	No	No	No	No	Yes
1122	MMH	9	0	2019	6	2	16	Rainy	0	0	1	No	Yes	No	No	No	No	No	No	No	No	No	No	No	Yes
1123	MMH	73	0	2019	6	2	16	Rainy	0	0	2	No	No	Yes	No	No	No	No	No	No	No	No	No	No	Yes
1124	MMH	59	1	2019	6	2	16	Rainy	0	0	2	Yes	No	Yes	No	No	No	No	No	No	No	No	No	No	Yes
1125	MMH	30	1	2019	6	2	16	Rainy	0	0	1	Yes	Yes	Yes	No	No	No	No	No	No	No	No	No	No	Yes
1126	MMH	11	1	2019	6	2	17	Rainy	0	0	2	Yes	No	Yes	No	No	No	No	No	No	No	No	No	No	Yes
1127	MMH	10	0	2019	6	2	17	Rainy	0	0	1	No	Yes	No	No	No	No	No	No	No	No	No	No	No	Yes
1128	MMH	24	1	2019	6	2	17	Rainy	0	0	2	No	No	Yes	No	No	No	No	No	No	No	No	No	No	Yes
1129	MMH	32	1	2019	6	2	17	Rainy	0	0	2	Yes	Yes	Yes	No	No	No	No	No	No	No	No	No	No	Yes
1130	MMH	50	0	2019	6	2	17	Rainy	0	0	2	No	Yes	Yes	No	No	No	No	No	No	No	No	No	No	Yes
1131	MMH	34	1	2019	6	2	18	Rainy	0	0	2	Yes	No	Yes	No	No	No	No	No	No	No	No	No	No	Yes
1132	MMH	9	1	2019	6	2	18	Rainy	0	0	2	Yes	Yes	No	No	No	No	No	No	No	No	No	No	Yes	No
1133	MMH	13	1	2019	6	2	18	Rainy	0	0	2	No	Yes	Yes	No	No	No	No	No	No	No	No	No	No	Yes
1134	MMH	36	1	2019	6	2	19	Rainy	0	0	2	No	Yes	No	No	No	No	No	No	No	No	No	No	No	Yes
1135	MMH	21	1	2019	6	2	19	Rainy	0	0	2	Yes	Yes	Yes	No	No	No	No	No	No	No	No	No	No	Yes
1136	MMH	19	1	2019	6	2	19	Rainy	0	0	1	No	Yes	Yes	No	No	No	No	No	No	No	No	No	No	Yes
1137	MMH	13	0	2019	6	2	19	Rainy	0	0	2	No	No	Yes	No	No	No	No	No	No	No	No	No	No	Yes
1138	MMH	3	0	2019	6	2	20	Rainy	0	0	1	Yes	No	Yes	No	No	No	No	No	No	No	No	No	No	Yes
1139	MMH	28	0	2019	6	2	20	Rainy	0	0	2	No	Yes	No	No	No	No	No	No	No	No	No	No	No	Yes
1140	MMH	7	0	2019	6	3	21	Rainy	0	0	2	Yes	Yes	Yes	No	No	No	No	No	No	No	No	No	No	Yes	18	10	8	51
1141	MMH	9	0	2019	6	3	22	Rainy	0	0	1	No	Yes	No	No	No	No	No	No	No	No	No	No	No	Yes
1142	MMH	37	0	2019	6	3	23	Rainy	0	0	2	No	Yes	No	No	No	No	No	No	No	No	No	No	No	Yes
1143	MMH	28	1	2019	6	3	23	Rainy	0	0	1	Yes	No	No	No	No	No	No	No	No	No	No	No	No	Yes
1144	MMH	29	1	2019	6	3	24	Rainy	0	0	2	Yes	No	No	No	No	No	No	No	No	No	No	No	No	Yes
1145	MMH	32	0	2019	6	3	25	Rainy	0	0	1	Yes	No	No	No	No	No	No	No	No	No	No	No	No	Yes
1146	MMH	61	1	2019	6	3	25	Rainy	0	0	1	Yes	Yes	Yes	No	No	No	No	No	No	No	No	No	No	Yes
1147	MMH	51	1	2019	6	3	26	Rainy	0	0	2	No	Yes	No	No	No	No	No	No	No	No	No	No	No	Yes
1148	MMH	32	0	2019	6	3	26	Rainy	0	0	1	No	Yes	No	No	No	No	No	No	No	No	No	No	No	Yes
1149	MMH	12	1	2019	6	3	27	Rainy	0	0	1	No	Yes	Yes	No	No	No	No	No	No	No	No	No	No	Yes
1150	MMH	26	1	2019	6	4	28	Rainy	0	0	2	No	Yes	No	No	No	No	No	No	No	No	No	No	No	Yes	14	8	6	39
1151	MMH	19	1	2019	6	4	28	Rainy	0	0	2	No	Yes	No	No	No	No	No	No	No	No	No	No	No	Yes
1152	MMH	69	1	2019	6	4	29	Rainy	0	0	1	Yes	Yes	No	No	No	No	No	No	No	No	No	No	No	Yes
1153	MMH	87	1	2019	6	4	29	Rainy	0	0	1	No	Yes	No	No	No	No	No	No	No	No	No	No	No	Yes
1154	MMH	21	1	2019	6	4	29	Rainy	0	0	1	No	Yes	No	No	No	No	No	No	No	No	No	No	No	Yes
1155	MMH	34	1	2019	6	4	29	Rainy	0	0	1	No	Yes	No	No	No	No	No	No	No	No	No	No	No	Yes
1156	MMH	12	1	2019	6	4	29	Rainy	0	0	2	No	Yes	Yes	No	No	No	No	No	No	No	No	No	No	Yes
1157	MMH	8	1	2019	6	4	31	Rainy	0	0	1	No	Yes	No	No	No	No	No	No	No	No	No	No	No	Yes
1158	MMH	14	1	2019	7	0	1	Rainy	0	0	1	No	Yes	No	No	No	No	No	No	No	No	No	No	No	Yes	14	9	5	40
1159	MMH	26	1	2019	7	0	1	Rainy	0	0	1	No	Yes	No	No	No	No	No	No	No	No	No	No	No	Yes
1160	MMH	10	1	2019	7	0	2	Rainy	0	0	1	No	Yes	No	No	No	No	No	No	No	No	No	No	No	Yes
1161	MMH	19	0	2019	7	0	2	Rainy	0	0	2	No	No	Yes	No	No	No	No	No	No	No	No	No	No	Yes
1162	MMH	7	0	2019	7	0	2	Rainy	0	0	1	No	Yes	Yes	No	No	No	No	No	No	No	No	No	No	Yes
1163	MMH	12	0	2019	7	0	2	Rainy	0	0	0	No	No	No	No	No	No	No	No	No	No	No	No	No	Yes
1164	MMH	35	0	2019	7	0	2	Rainy	0	0	0	No	No	No	No	No	No	No	No	No	No	No	No	No	Yes
1165	MMH	32	0	2019	7	0	3	Rainy	0	0	1	No	Yes	No	No	No	No	No	No	No	No	No	No	No	Yes
1166	MMH	32	1	2019	7	0	3	Rainy	0	0	1	No	Yes	No	No	No	No	No	No	No	No	No	No	No	Yes
1167	MMH	24	1	2019	7	1	4	Rainy	0	0	2	No	Yes	No	No	No	No	No	No	No	No	No	No	No	Yes	29	12	17
1168	MMH	39	0	2019	0	1	6	Dry	0	0	2	No	Yes	No	No	No	No	No	No	No	No	No	No	No	Yes
1169	MMH	29	1	2019	7	1	7	Rainy	0	0	1	No	Yes	No	No	No	No	No	No	No	No	No	No	No	Yes
1170	MMH	1	1	2019	7	1	7	Rainy	0	0	0	No	No	No	No	No	No	No	No	No	No	No	No	No	Yes
1171	MMH	18	1	2019	7	1	7	Rainy	0	0	2	Yes	Yes	Yes	No	No	No	No	No	No	No	No	No	No	Yes
1172	MMH	47	1	2019	7	1	7	Rainy	0	0	2	No	Yes	No	No	No	No	No	No	No	No	No	No	No	Yes
1173	MMH	5	1	2019	7	1	8	Rainy	0	0	1	No	Yes	No	No	No	No	No	No	No	No	No	No	No	Yes
1174	MMH	30	1	2019	7	1	8	Rainy	0	0	2	No	No	Yes	No	No	No	No	No	No	No	No	No	No	Yes
1175	MMH	24	1	2019	7	1	9	Rainy	0	0	1	No	Yes	No	No	No	No	No	No	No	No	No	No	No	Yes
1176	MMH	12	1	2019	7	1	9	Rainy	0	0	2	No	Yes	Yes	No	No	No	No	No	No	No	No	No	No	Yes
1177	MMH	35	0	2019	7	1	9	Rainy	0	0	0	No	No	No	No	No	No	No	No	No	No	No	No	No	Yes
1178	MMH	30	1	2019	7	1	9	Rainy	0	0	2	No	Yes	Yes	No	No	No	No	No	No	No	No	No	No	Yes
1179	MMH	18	0	2019	7	2	11	Rainy	0	0	2	No	No	Yes	No	No	No	No	No	No	No	No	No	No	Yes	47	32	15	130
1180	MMH	16	0	2019	7	2	13	Rainy	0	0	2	No	No	Yes	No	No	No	No	No	No	No	No	No	No	Yes
1181	MMH	22	1	2019	7	2	13	Rainy	0	0	1	No	Yes	No	No	No	No	No	No	No	No	No	No	No	Yes
1182	MMH	40	1	2019	7	2	13	Rainy	0	0	2	No	Yes	Yes	No	No	No	No	No	No	No	No	No	No	Yes
1183	MMH	41	1	2019	7	2	14	Rainy	0	0	0	No	No	No	No	No	No	No	No	No	No	No	No	No	Yes
1184	MMH	34	1	2019	7	2	14	Rainy	0	0	2	No	Yes	No	No	No	No	No	No	No	No	No	No	No	Yes
1185	MMH	20	0	2019	7	2	14	Rainy	0	0	0	No	No	No	No	No	No	No	No	No	No	No	No	No	Yes
1186	MMH	24	0	2019	7	2	14	Rainy	0	0	2	No	Yes	No	No	No	No	No	No	No	No	No	No	No	Yes
1187	MMH	13	0	2019	7	2	14	Rainy	0	0	2	Yes	Yes	Yes	No	No	No	No	No	No	No	No	No	No	Yes
1188	MMH	11	0	2019	7	2	14	Rainy	0	0	2	No	Yes	No	No	No	No	No	No	No	No	No	No	No	Yes
1189	MMH	28	0	2019	7	2	14	Rainy	0	0	1	Yes	No	No	No	No	No	No	No	No	No	No	No	No	Yes
1190	MMH	33	1	2019	7	2	14	Rainy	0	0	1	No	Yes	No	No	No	No	No	No	No	No	No	No	No	Yes
1191	MMH	79	1	2019	7	2	15	Rainy	0	0	2	Yes	No	No	No	No	No	No	No	No	No	No	No	No	Yes
1192	MMH	6	1	2019	7	2	15	Rainy	0	0	2	No	No	Yes	No	No	No	No	No	No	No	No	No	No	Yes
1193	MMH	28	1	2019	7	2	15	Rainy	0	0	2	No	Yes	No	No	No	No	No	No	No	No	No	No	No	Yes
1194	MMH	11	0	2019	7	2	16	Rainy	0	0	1	No	Yes	No	No	No	No	No	No	No	No	No	No	No	Yes
1195	MMH	12	0	2019	7	2	16	Rainy	0	0	2	No	Yes	No	No	No	No	No	No	No	No	No	No	No	Yes
1196	MMH	11	0	2019	7	2	16	Rainy	0	0	1	No	Yes	No	No	No	No	No	No	No	No	No	No	No	Yes
1197	MMH	9	0	2019	7	2	16	Rainy	0	0	1	No	Yes	No	No	No	No	No	No	No	No	No	No	No	Yes
1198	MMH	39	1	2019	7	2	16	Rainy	0	0	0	No	No	No	No	No	No	No	No	No	No	No	No	No	Yes
1199	MMH	10	1	2019	7	2	16	Rainy	0	0	2	No	Yes	No	No	No	No	No	No	No	No	No	No	No	Yes
1200	MMH	11	0	2019	7	2	16	Rainy	0	0	2	Yes	Yes	Yes	No	No	No	No	No	No	No	No	No	No	Yes
1201	MMH	11	0	2019	7	2	16	Rainy	0	0	0	No	No	No	No	No	No	No	No	No	No	No	No	No	Yes
1202	MMH	18	1	2019	7	2	16	Rainy	0	0	0	No	No	No	No	No	No	No	No	No	No	No	No	No	Yes
1203	MMH	16	0	2019	7	2	16	Rainy	0	0	2	No	Yes	Yes	No	No	No	No	No	No	No	No	No	No	Yes
1204	MMH	23	0	2019	7	2	16	Rainy	0	0	2	Yes	Yes	Yes	No	No	No	No	No	No	No	No	No	No	Yes
1205	MMH	3	1	2019	7	2	16	Rainy	0	0	2	Yes	Yes	Yes	No	No	No	No	No	No	No	No	No	No	Yes
1206	MMH	2	0	2019	7	2	16	Rainy	0	0	2	Yes	No	No	No	No	No	No	No	No	No	No	No	No	Yes
1207	MMH	23	1	2019	7	2	17	Rainy	0	0	2	Yes	Yes	No	No	No	No	No	No	No	No	No	No	Yes	No
1208	MMH	58	1	2019	7	2	17	Rainy	0	0	2	Yes	Yes	No	No	No	No	No	No	No	No	No	No	No	Yes
1209	MMH	43	0	2019	7	2	17	Rainy	0	0	0	No	No	No	No	No	No	No	No	No	No	No	No	No	Yes
1210	MMH	63	0	2019	7	2	17	Rainy	0	0	2	Yes	Yes	No	No	No	No	No	No	No	No	No	No	No	Yes
1211	MMH	30	0	2019	7	3	18	Rainy	0	0	2	No	Yes	No	No	No	No	No	No	No	No	No	No	No	Yes	54	25	29	163
1212	MMH	11	0	2019	7	3	18	Rainy	0	0	1	No	Yes	No	No	No	No	No	No	No	No	No	No	No	Yes
1213	MMH	11	0	2019	7	3	19	Rainy	0	0	2	No	Yes	No	No	No	No	No	No	No	No	No	No	No	Yes
1214	MMH	15	0	2019	7	3	19	Rainy	0	0	0	No	No	No	No	No	No	No	No	No	No	No	No	No	Yes
1215	MMH	22	0	2019	7	3	19	Rainy	0	0	2	Yes	Yes	Yes	No	No	No	No	No	No	No	No	No	No	Yes
1216	MMH	34	0	2019	7	3	20	Rainy	0	0	0	No	No	No	No	No	No	No	No	No	No	No	No	No	Yes
1217	MMH	10	1	2019	7	3	20	Rainy	0	0	2	No	No	Yes	No	No	No	No	No	No	No	No	No	No	Yes
1218	MMH	10	1	2019	7	3	20	Rainy	0	0	2	No	Yes	No	No	No	No	No	No	No	No	No	No	No	Yes
1219	MMH	17	0	2019	7	3	20	Rainy	0	0	2	No	Yes	No	No	No	No	No	No	No	No	No	No	No	Yes
1220	MMH	29	1	2019	7	3	20	Rainy	0	0	2	Yes	Yes	Yes	No	No	No	No	No	No	No	No	No	No	Yes
1221	MMH	4	1	2019	7	3	20	Rainy	0	0	2	No	Yes	No	No	No	No	No	No	No	No	No	No	No	Yes
1222	MMH	15	1	2019	7	3	20	Rainy	0	0	0	No	No	No	No	No	No	No	No	No	No	No	No	No	Yes
1223	MMH	19	1	2019	7	3	20	Rainy	0	0	2	No	Yes	No	No	No	No	No	No	No	No	No	No	No	Yes
1224	MMH	19	1	2019	7	3	21	Rainy	0	0	0	No	No	No	No	No	No	No	No	No	No	No	No	No	Yes
1225	MMH	40	1	2019	7	3	21	Rainy	0	0	2	No	Yes	No	No	No	No	No	No	No	No	No	No	No	Yes
1226	MMH	49	0	2019	7	3	22	Rainy	0	0	0	No	No	No	No	No	No	No	No	No	No	No	No	No	Yes
1227	MMH	17	1	2019	7	3	22	Rainy	0	0	2	No	Yes	No	No	No	No	No	No	No	No	No	No	No	Yes
1228	MMH	9	0	2019	7	3	22	Rainy	0	0	0	No	No	No	No	No	No	No	No	No	No	No	No	No	Yes
1229	MMH	17	0	2019	7	3	22	Rainy	0	0	0	No	No	No	No	No	No	No	No	No	No	No	No	No	Yes
1230	MMH	12	0	2019	7	3	22	Rainy	0	0	2	Yes	Yes	No	No	No	No	No	No	No	No	No	No	No	Yes
1231	MMH	14	1	2019	7	3	22	Rainy	0	0	1	No	Yes	No	No	No	No	No	No	No	No	No	No	No	Yes
1232	MMH	5	0	2019	7	3	23	Rainy	0	0	0	No	No	No	No	No	No	No	No	No	No	No	No	No	Yes
1233	MMH	6	0	2019	7	3	23	Rainy	0	0	0	No	No	No	No	No	No	No	No	No	No	No	No	No	Yes
1234	MMH	14	0	2019	7	3	23	Rainy	0	0	2	No	No	Yes	No	No	No	No	No	No	No	No	No	No	Yes
1235	MMH	38	1	2019	7	3	23	Rainy	0	0	2	No	No	Yes	No	No	No	No	No	No	No	No	No	No	Yes
1236	MMH	39	1	2019	7	4	25	Rainy	0	0	2	Yes	No	No	No	No	No	No	No	No	No	No	No	No	Yes	30	17	13	100
1237	MMH	12	1	2019	7	4	28	Rainy	0	0	2	No	Yes	No	No	No	No	No	No	No	No	No	No	No	Yes
1238	MMH	13	0	2019	7	4	28	Rainy	0	0	0	No	No	No	No	No	No	No	No	No	No	No	No	No	Yes
1239	MMH	34	0	2019	7	4	28	Rainy	0	0	2	Yes	Yes	No	No	No	No	No	No	No	No	No	No	No	Yes
1240	MMH	30	0	2019	7	4	28	Rainy	0	0	2	No	Yes	No	No	No	No	No	No	No	No	No	No	No	Yes
1241	MMH	13	0	2019	7	4	28	Rainy	0	0	0	No	No	No	No	No	No	No	No	No	No	No	No	No	Yes
1242	MMH	13	0	2019	7	4	28	Rainy	0	0	2	No	Yes	No	No	No	No	No	No	No	No	No	No	No	Yes
1243	MMH	14	0	2019	7	4	29	Rainy	0	0	1	Yes	No	No	No	No	No	No	No	No	No	No	No	No	Yes
1244	MMH	14	1	2019	7	4	29	Rainy	0	0	2	No	Yes	No	No	No	No	No	No	No	No	No	No	No	Yes
1245	MMH	24	1	2019	7	4	29	Rainy	0	0	2	Yes	Yes	No	No	No	No	No	No	No	No	No	No	No	Yes
1246	MMH	34	0	2019	7	4	30	Rainy	0	0	2	Yes	Yes	No	No	No	No	No	No	No	No	No	No	No	Yes
1247	MMH	20	1	2019	7	4	30	Rainy	0	0	2	Yes	Yes	No	No	No	No	No	No	No	No	No	No	No	Yes
1248	MMH	17	1	2019	7	4	30	Rainy	0	0	2	No	Yes	No	No	No	No	No	No	No	No	No	No	No	Yes
1249	MMH	23	1	2019	7	4	30	Rainy	0	0	2	Yes	No	No	No	No	No	No	No	No	No	No	No	No	Yes
1250	MMH	11	1	2019	7	4	30	Rainy	0	0	2	No	Yes	No	No	No	No	No	No	No	No	No	No	No	Yes
1251	MMH	53	1	2019	7	4	31	Rainy	0	0	2	No	Yes	No	No	No	No	No	No	No	No	No	No	No	Yes
1252	MMH	36	1	2019	7	4	31	Rainy	0	0	0	No	No	No	No	No	No	No	No	No	No	No	No	No	Yes
1253	MMH	10	1	2019	8	0	2	Rainy	0	0	1	Yes	No	No	No	No	No	No	No	No	No	No	No	No	Yes	22	14	8	88
1254	MMH	45	0	2019	8	0	3	Rainy	0	0	2	Yes	Yes	No	No	No	No	No	No	No	No	No	No	No	Yes
1255	MMH	16	0	2019	8	0	4	Rainy	0	0	0	No	No	No	No	No	No	No	No	No	No	No	No	No	Yes
1256	MMH	3	1	2019	8	0	4	Rainy	0	0	2	Yes	No	No	No	No	No	No	No	No	No	No	No	No	Yes
1257	MMH	13	1	2019	8	0	5	Rainy	0	0	0	No	No	No	No	No	No	No	No	No	No	No	No	No	Yes
1258	MMH	10	1	2019	8	0	5	Rainy	0	0	2	No	Yes	Yes	No	No	No	No	No	No	No	No	No	No	Yes
1259	MMH	30	1	2019	8	0	5	Rainy	0	0	0	No	No	No	No	No	No	No	No	No	No	No	No	No	Yes
1260	MMH	15	1	2019	8	0	6	Rainy	0	0	2	Yes	Yes	No	No	No	No	No	No	No	No	No	No	No	Yes
1261	MMH	28	1	2019	8	0	6	Rainy	0	0	2	No	Yes	Yes	No	No	No	No	No	No	No	No	No	No	Yes
1262	MMH	14	1	2019	8	0	6	Rainy	0	0	2	Yes	Yes	Yes	No	No	No	No	No	No	No	No	No	No	Yes
1263	MMH	22	0	2019	8	0	7	Rainy	0	0	0	No	No	No	No	No	No	No	No	No	No	No	No	No	Yes
1264	MMH	35	0	2019	8	0	7	Rainy	0	0	2	Yes	Yes	Yes	No	No	No	No	No	No	No	No	No	No	Yes
1265	MMH	18	1	2019	8	0	7	Rainy	0	0	2	Yes	Yes	No	No	No	No	No	No	No	No	No	No	No	Yes
1266	MMH	68	1	2019	8	0	7	Rainy	0	0	2	Yes	Yes	No	No	No	No	No	No	No	No	No	No	No	Yes
1267	MMH	21	1	2019	8	1	9	Rainy	0	0	2	Yes	Yes	No	No	No	No	No	No	No	No	No	No	No	Yes	24	18	6	73
1268	MMH	19	0	2019	8	1	9	Rainy	0	0	2	Yes	Yes	No	No	No	No	No	No	No	No	No	No	No	Yes
1269	MMH	5	1	2019	8	1	9	Rainy	0	0	2	Yes	No	Yes	No	No	No	No	No	No	No	No	No	No	Yes
1270	MMH	22	1	2019	8	1	11	Rainy	0	0	2	Yes	Yes	No	No	No	No	No	No	No	No	No	No	No	Yes
1271	MMH	16	1	2019	8	1	11	Rainy	0	0	0	No	No	No	No	No	No	No	No	No	No	No	No	No	Yes
1272	MMH	16	1	2019	8	1	11	Rainy	0	0	2	No	Yes	Yes	No	No	No	No	No	No	No	No	No	No	Yes
1273	MMH	14	1	2019	8	1	11	Rainy	0	0	2	Yes	Yes	No	No	No	No	No	No	No	No	No	No	No	Yes
1274	MMH	81	0	2019	8	1	11	Rainy	0	0	2	No	Yes	No	No	No	No	No	No	No	No	No	No	No	Yes
1275	MMH	35	0	2019	8	1	12	Rainy	0	0	0	No	No	No	No	No	No	No	No	No	No	No	No	No	Yes
1276	MMH	29	1	2019	8	1	12	Rainy	0	0	1	No	Yes	No	No	No	No	No	No	No	No	No	No	No	Yes
1277	MMH	11	0	2019	8	1	13	Rainy	0	0	1	Yes	No	Yes	No	No	No	No	No	No	No	No	No	No	Yes
1278	MMH	22	1	2019	8	1	13	Rainy	0	0	2	Yes	No	Yes	No	Yes	No	No	No	No	No	No	No	No	No
1279	MMH	30	0	2019	8	1	13	Rainy	0	0	2	No	Yes	No	No	No	No	No	No	No	No	No	No	No	Yes
1280	MMH	20	1	2019	8	1	13	Rainy	0	0	1	Yes	No	No	No	No	No	No	No	No	No	No	No	No	Yes
1281	MMH	23	0	2019	8	1	13	Rainy	0	0	1	Yes	No	No	No	No	No	No	No	No	No	No	No	No	Yes
1282	MMH	10	1	2019	8	1	13	Rainy	0	0	2	Yes	No	No	No	No	No	No	No	No	No	No	No	No	Yes
1283	MMH	7	0	2019	8	1	14	Rainy	0	0	0	No	No	No	No	No	No	No	No	No	No	No	No	No	Yes
1284	MMH	2	1	2019	8	1	14	Rainy	0	0	0	No	No	No	No	No	No	No	No	No	No	No	No	No	Yes
1285	MMH	37	1	2019	8	2	15	Rainy	0	0	2	No	No	Yes	No	No	No	No	No	No	No	No	No	No	Yes	24	20	4	71
1286	MMH	42	0	2019	8	2	16	Rainy	0	0	0	No	No	No	No	No	No	No	No	No	No	Yes	No	No	No
1287	MMH	44	1	2019	8	2	16	Rainy	0	0	2	No	No	Yes	No	No	No	No	No	No	No	No	No	No	Yes
1288	MMH	29	1	2019	8	2	16	Rainy	0	0	2	No	No	Yes	No	No	No	No	No	No	No	No	No	No	Yes
1289	MMH	32	1	2019	8	2	16	Rainy	0	0	1	No	Yes	Yes	No	No	No	No	No	No	No	No	No	No	Yes
1290	MMH	6	0	2019	8	2	16	Rainy	0	0	0	No	Yes	Yes	No	No	No	No	No	No	No	No	No	No	Yes
1291	MMH	35	0	2019	8	2	17	Rainy	0	0	2	No	Yes	No	No	No	No	No	No	No	No	No	No	No	Yes
1292	MMH	33	0	2019	8	2	17	Rainy	0	0	2	Yes	No	No	No	No	No	No	No	No	No	No	No	Yes	No
1293	MMH	44	0	2019	8	2	18	Rainy	0	0	0	No	No	No	No	No	No	No	No	No	No	No	Yes	No	No
1294	MMH	19	1	2019	8	2	18	Rainy	0	0	0	No	No	No	No	No	No	No	No	No	No	No	Yes	No	No
1295	MMH	11	1	2019	8	2	19	Rainy	0	0	2	Yes	Yes	No	No	No	No	No	No	No	No	No	No	No	Yes
1296	MMH	41	0	2019	8	2	19	Rainy	0	0	2	Yes	No	No	No	No	No	No	No	No	No	No	No	No	Yes
1297	MMH	25	1	2019	8	2	19	Rainy	0	0	0	No	No	No	No	No	No	No	No	No	No	No	No	No	Yes
1298	MMH	47	1	2019	8	2	19	Rainy	0	0	0	No	No	No	No	No	No	No	No	No	No	No	No	No	Yes
1299	MMH	16	1	2019	8	2	21	Rainy	0	0	0	No	No	No	No	No	No	No	No	No	No	No	No	No	Yes
1300	MMH	14	0	2019	8	2	21	Rainy	0	0	2	Yes	No	No	No	No	No	No	No	No	No	No	No	No	Yes
1301	MMH	14	0	2019	8	2	21	Rainy	0	0	0	No	No	No	No	No	No	No	No	No	No	No	No	No	Yes
1302	MMH	28	0	2019	8	2	21	Rainy	0	0	2	No	Yes	No	No	No	No	No	No	No	No	No	No	No	Yes
1303	MMH	22	1	2019	8	2	21	Rainy	0	0	1	Yes	No	Yes	No	No	No	No	No	No	No	No	No	No	Yes
1304	MMH	62	1	2019	8	2	21	Rainy	0	0	1	Yes	No	No	No	No	No	No	No	No	No	No	No	No	Yes
1305	MMH	13	0	2019	8	3	22	Rainy	0	0	2	Yes	Yes	Yes	No	No	No	No	No	No	No	No	No	No	Yes	31	17	14	92
1306	MMH	27	1	2019	8	3	23	Rainy	0	0	1	No	Yes	No	No	No	No	No	No	No	No	No	No	No	Yes
1307	MMH	23	0	2019	8	3	23	Rainy	0	0	0	No	No	No	No	No	No	No	No	No	No	No	No	No	Yes
1308	MMH	73	0	2019	8	3	24	Rainy	0	0	1	No	Yes	No	No	No	No	No	No	No	No	No	No	No	Yes
1309	MMH	5	1	2019	8	3	24	Rainy	0	0	0	No	No	No	No	No	No	No	No	No	No	No	No	No	Yes
1310	MMH	38	0	2019	8	3	24	Rainy	0	0	1	No	Yes	No	No	No	No	No	No	No	No	No	No	No	Yes
1311	MMH	7	1	2019	8	3	24	Rainy	0	0	2	No	Yes	Yes	No	No	No	No	No	No	No	No	No	No	Yes
1312	MMH	22	1	2019	8	3	24	Rainy	0	0	2	No	Yes	Yes	No	No	No	No	No	No	No	No	No	No	Yes
1313	MMH	15	1	2019	8	3	25	Rainy	0	0	1	No	Yes	No	No	No	No	No	No	No	No	No	No	No	Yes
1314	MMH	43	1	2019	8	3	25	Rainy	0	0	0	No	No	No	No	No	No	No	No	No	No	No	No	No	Yes
1315	MMH	29	0	2019	8	3	25	Rainy	0	0	0	No	No	No	No	No	No	No	No	No	No	No	No	No	Yes
1316	MMH	36	0	2019	8	3	27	Rainy	0	0	2	No	Yes	No	No	No	No	No	No	No	No	No	No	No	Yes
1317	MMH	24	1	2019	8	3	27	Rainy	0	0	2	No	Yes	No	No	No	No	No	No	No	No	No	No	No	Yes
1318	MMH	22	1	2019	8	3	27	Rainy	0	0	0	No	No	No	No	No	No	No	No	No	No	No	No	No	Yes
1319	MMH	40	1	2019	8	3	28	Rainy	0	0	2	Yes	No	No	No	No	No	No	No	No	No	No	No	No	Yes
1320	MMH	23	0	2019	8	3	28	Rainy	0	0	0	No	No	No	No	No	No	No	No	No	No	No	No	No	Yes
1321	MMH	13	0	2019	8	3	28	Rainy	0	0	0	No	No	No	No	No	No	No	No	No	No	No	No	No	Yes
1322	MMH	26	1	2019	8	4	30	Rainy	0	0	1	No	Yes	No	No	No	No	No	No	No	No	No	No	No	Yes	2	1	1	6
1323	MMH	8	1	2019	9	0	1	Rainy	0	0	2	No	No	Yes	No	No	No	No	No	No	No	No	No	No	Yes	18	12	6	42
1324	MMH	31	0	2019	9	0	1	Rainy	0	0	0	No	No	No	No	No	No	No	No	No	No	No	No	No	Yes
1325	MMH	21	1	2019	9	0	1	Rainy	0	0	2	Yes	No	No	No	No	No	No	No	No	No	No	No	No	Yes
1326	MMH	12	0	2019	9	0	1	Rainy	0	0	2	Yes	No	Yes	No	No	No	No	No	No	No	No	No	No	Yes
1327	MMH	15	0	2019	9	0	2	Rainy	0	0	2	No	Yes	Yes	No	No	No	No	No	No	No	No	No	No	Yes
1328	MMH	33	0	2019	9	0	2	Rainy	0	0	2	Yes	Yes	Yes	No	No	No	No	No	No	No	No	No	No	Yes
1329	MMH	29	1	2019	9	0	2	Rainy	0	0	1	No	Yes	No	No	No	No	No	No	No	No	No	No	No	Yes
1330	MMH	39	0	2019	9	0	2	Rainy	0	0	2	No	Yes	No	No	No	No	No	No	No	No	No	No	No	Yes
1331	MMH	24	0	2019	9	0	4	Rainy	0	0	0	No	No	No	No	No	No	No	No	No	No	No	No	No	Yes
1332	MMH	5	1	2019	9	0	5	Rainy	0	0	1	No	No	No	No	No	No	No	No	No	No	No	No	No	Yes
1333	MMH	70	1	2019	9	0	5	Rainy	0	0	1	Yes	Yes	No	No	No	No	No	No	No	No	No	No	No	Yes
1334	MMH	30	1	2019	9	0	5	Rainy	0	0	0	No	No	No	No	No	No	No	No	No	No	No	No	No	Yes
1335	MMH	32	1	2019	9	1	6	Rainy	0	0	0	No	No	No	No	No	No	No	No	No	No	No	No	No	Yes	26	18	8	78
1336	MMH	15	0	2019	9	1	6	Rainy	0	0	0	No	No	No	No	No	No	No	No	No	No	No	No	No	Yes
1337	MMH	15	0	2019	9	1	6	Rainy	0	0	2	Yes	Yes	Yes	No	No	No	No	No	No	No	No	No	No	Yes
1338	MMH	30	0	2019	9	1	6	Rainy	0	0	2	Yes	Yes	Yes	No	No	No	No	No	No	No	No	No	No	Yes
1339	MMH	65	0	2019	9	1	6	Rainy	0	0	2	Yes	No	No	No	No	No	No	No	No	No	No	No	No	Yes
1340	MMH	11	1	2019	9	1	8	Rainy	0	0	1	Yes	No	No	No	No	No	No	No	No	No	No	No	No	Yes
1341	MMH	29	1	2019	9	1	8	Rainy	0	0	0	No	No	No	No	No	No	No	No	No	No	No	No	No	Yes
1342	MMH	22	0	2019	9	1	8	Rainy	0	0	2	No	Yes	No	No	No	No	No	No	No	No	No	No	No	Yes
1343	MMH	44	1	2019	9	1	9	Rainy	0	0	2	No	Yes	Yes	No	No	No	No	No	No	No	No	No	No	Yes
1344	MMH	4	1	2019	9	1	10	Rainy	0	0	2	No	Yes	No	No	No	No	No	No	No	No	No	No	No	Yes
1345	MMH	57	0	2019	9	1	10	Rainy	0	0	1	No	Yes	No	No	No	No	No	No	No	No	No	No	No	Yes
1346	MMH	27	1	2019	9	1	10	Rainy	0	0	1	No	Yes	No	No	No	No	No	No	No	No	No	No	No	Yes
1347	MMH	45	1	2019	9	1	10	Rainy	0	0	2	No	Yes	No	No	No	No	No	No	No	No	No	No	No	Yes
1348	MMH	54	0	2019	9	1	11	Rainy	0	0	2	No	No	Yes	No	No	No	No	No	No	No	No	No	No	Yes
1349	MMH	19	1	2019	9	1	11	Rainy	0	0	2	No	Yes	No	No	No	No	No	No	No	No	No	No	No	Yes
1350	MMH	26	1	2019	9	1	12	Rainy	0	0	2	No	Yes	No	No	No	No	No	No	No	No	No	No	No	Yes
1351	MMH	4	1	2019	9	1	12	Rainy	0	0	0	No	No	No	No	No	No	No	No	No	No	No	No	No	Yes
1352	MMH	34	1	2019	9	1	12	Rainy	0	0	0	No	No	No	No	No	No	No	No	No	No	No	No	No	Yes
1353	MMH	28	0	2019	9	2	13	Rainy	0	0	2	Yes	No	Yes	No	No	No	No	No	No	No	No	No	No	Yes	23	8	15	55
1354	MMH	70	0	2019	9	2	15	Rainy	0	0	1	No	Yes	No	No	No	No	No	No	No	No	No	No	No	Yes
1355	MMH	38	1	2019	9	2	15	Rainy	0	0	1	No	Yes	No	No	No	No	No	No	No	No	No	No	No	Yes
1356	MMH	6	0	2019	9	2	16	Rainy	0	0	1	Yes	Yes	No	No	No	No	No	No	No	No	No	No	No	Yes
1357	MMH	6	1	2019	9	2	16	Rainy	0	0	2	No	Yes	No	No	No	No	No	No	No	No	No	No	No	Yes
1358	MMH	19	0	2019	9	2	17	Rainy	0	0	2	Yes	No	Yes	No	No	No	No	No	No	No	No	No	No	Yes
1359	MMH	11	1	2019	9	2	17	Rainy	0	0	0	No	No	No	No	No	No	No	No	No	No	No	No	No	Yes
1360	MMH	72	1	2019	9	2	17	Rainy	0	0	2	Yes	Yes	Yes	No	No	No	No	No	No	No	No	No	No	Yes
1361	MMH	17	0	2019	9	3	20	Rainy	0	0	2	No	Yes	Yes	No	No	No	No	No	No	No	No	No	No	Yes	32	23	9	96
1362	MMH	25	0	2019	9	3	20	Rainy	0	0	2	Yes	No	Yes	No	No	No	No	No	No	No	No	No	No	Yes
1363	MMH	27	1	2019	9	3	20	Rainy	0	0	2	No	Yes	No	No	No	No	No	No	No	No	No	No	Yes	Yes
1364	MMH	59	0	2019	9	3	20	Rainy	0	0	2	No	No	Yes	No	No	No	No	No	No	No	No	No	No	Yes
1365	MMH	29	1	2019	9	3	20	Rainy	0	0	2	No	Yes	No	No	No	No	No	No	No	No	No	No	No	Yes
1366	MMH	37	0	2019	9	3	22	Rainy	0	0	2	No	Yes	No	No	No	No	No	No	No	No	No	No	No	Yes
1367	MMH	15	1	2019	9	3	22	Rainy	0	0	2	No	Yes	Yes	No	No	No	No	No	No	No	No	No	No	Yes
1368	MMH	44	1	2019	9	3	22	Rainy	0	0	2	No	No	Yes	No	No	No	No	No	No	No	No	No	No	Yes
1369	MMH	31	1	2019	9	3	22	Rainy	0	0	2	Yes	Yes	Yes	No	No	No	No	No	No	No	No	No	No	Yes
1370	MMH	46	1	2019	9	3	23	Rainy	0	0	2	Yes	Yes	Yes	No	No	No	No	No	No	No	No	No	No	Yes
1371	MMH	22	0	2019	9	3	23	Rainy	0	0	2	Yes	Yes	Yes	No	No	No	No	No	No	No	No	No	No	Yes
1372	MMH	53	1	2019	9	3	23	Rainy	0	0	2	Yes	Yes	Yes	No	No	No	No	No	No	No	No	No	No	Yes
1373	MMH	4	0	2019	9	3	23	Rainy	0	0	2	No	No	Yes	No	No	No	No	No	No	No	No	No	No	Yes
1374	MMH	35	0	2019	9	3	24	Rainy	0	0	2	No	Yes	Yes	No	No	No	No	No	No	No	No	No	No	Yes
1375	MMH	18	0	2019	9	3	24	Rainy	0	0	1	No	Yes	No	No	No	No	No	No	No	No	No	No	No	Yes
1376	MMH	20	0	2019	9	3	24	Rainy	0	0	2	No	Yes	No	No	No	No	No	No	No	No	No	Yes	No	No
1377	MMH	68	1	2019	9	3	25	Rainy	0	0	2	No	Yes	No	No	No	No	No	No	No	No	No	No	No	Yes
1378	MMH	24	1	2019	9	3	25	Rainy	0	0	2	No	No	Yes	No	No	No	No	No	No	No	No	No	No	Yes
1379	MMH	16	1	2019	9	3	25	Rainy	0	0	2	No	No	Yes	No	No	No	No	No	No	No	No	No	No	Yes
1380	MMH	5	1	2019	9	3	25	Rainy	0	0	1	No	No	Yes	No	No	No	No	No	No	No	No	No	No	Yes
1381	MMH	58	1	2019	9	3	26	Rainy	0	0	2	No	Yes	Yes	No	No	No	No	No	No	No	No	No	No	Yes
1382	MMH	30	0	2019	9	3	26	Rainy	0	0	2	No	No	Yes	No	No	No	No	No	No	No	No	No	No	Yes
1383	MMH	55	0	2019	9	3	26	Rainy	0	0	1	No	No	Yes	No	No	No	No	No	No	No	No	No	No	Yes
1384	MMH	14	0	2019	9	4	27	Rainy	0	0	0	No	No	No	No	No	No	No	No	No	No	No	No	No	Yes	21	15	6	65
1385	MMH	32	1	2019	9	4	27	Rainy	0	0	0	No	No	No	No	No	No	No	No	No	No	No	No	No	Yes
1386	MMH	36	1	2019	9	4	27	Rainy	0	0	0	No	No	No	No	No	No	No	No	No	No	No	No	No	Yes
1387	MMH	20	1	2019	9	4	27	Rainy	0	0	2	No	No	Yes	No	No	No	No	No	No	No	No	No	No	Yes
1388	MMH	3	0	2019	9	4	29	Rainy	0	0	2	No	Yes	No	No	No	No	No	No	No	No	No	No	No	Yes
1389	MMH	41	0	2019	9	4	29	Rainy	0	0	2	No	Yes	Yes	No	No	No	No	No	No	No	No	No	No	Yes
1390	MMH	34	1	2019	9	4	29	Rainy	0	0	2	No	Yes	Yes	No	No	No	No	No	No	No	No	No	No	Yes
1391	MMH	21	1	2019	9	4	30	Rainy	0	0	2	No	Yes	No	No	No	No	No	No	No	No	No	No	No	Yes
1392	MMH	40	0	2019	9	4	30	Rainy	0	0	2	No	Yes	Yes	No	No	No	No	No	No	No	No	No	No	Yes
1393	MMH	4	0	2019	9	4	30	Rainy	0	0	2	No	Yes	Yes	No	No	No	No	No	No	No	No	No	No	Yes
1394	MMH	27	1	2019	9	4	30	Rainy	0	0	2	No	No	Yes	No	No	No	No	No	No	No	No	No	No	Yes
1395	MMH	65	0	2019	9	4	30	Rainy	0	0	2	No	No	Yes	No	No	No	No	No	No	No	No	No	No	Yes
1396	MMH	13	1	2019	9	4	30	Rainy	0	0	2	No	Yes	Yes	No	No	No	No	No	No	No	No	No	No	Yes
1397	MMH	59	1	2019	9	4	30	Rainy	0	0	1	Yes	No	Yes	No	No	No	No	No	No	No	No	No	Yes	No
1398	MMH	10	1	2019	9	4	31	Rainy	0	0	1	No	No	Yes	No	No	No	No	No	No	No	No	No	No	Yes
1399	MMH	17	0	2019	10	0	1	Dry	0	0	2	No	Yes	No	No	No	No	No	No	No	No	No	No	No	Yes	14	10	4	41
1400	MMH	8	1	2019	10	0	2	Dry	0	0	2	Yes	No	Yes	No	No	No	No	No	No	No	No	No	No	Yes
1401	MMH	22	1	2019	10	0	2	Dry	0	0	2	No	Yes	No	No	No	No	No	No	No	No	No	No	No	Yes
1402	MMH	6	1	2019	10	0	2	Dry	0	0	2	No	No	Yes	No	No	No	No	No	No	No	No	No	No	Yes
1403	MMH	58	0	2019	10	0	2	Dry	0	0	2	No	Yes	No	No	No	No	No	No	No	No	No	Yes	No	No
1404	MMH	20	0	2019	10	0	2	Dry	0	0	2	No	Yes	Yes	No	No	No	No	No	No	No	No	No	No	Yes
1405	MMH	26	0	2019	10	0	2	Dry	0	0	2	Yes	Yes	Yes	No	No	No	No	No	No	No	No	No	No	Yes
1406	MMH	19	1	2019	10	0	2	Dry	0	0	2	Yes	Yes	Yes	No	No	No	No	No	No	No	No	No	No	Yes
1407	MMH	7	1	2019	10	0	2	Dry	0	0	2	No	Yes	Yes	No	No	No	No	No	No	No	No	No	No	Yes
1408	MMH	39	1	2019	10	0	2	Dry	0	0	2	Yes	Yes	Yes	No	No	No	No	No	No	No	No	No	No	Yes
1409	MMH	6	1	2019	10	1	3	Dry	0	0	2	Yes	Yes	No	No	No	No	No	No	No	No	No	No	No	Yes	25	20	5	75
1410	MMH	26	1	2019	10	1	3	Dry	0	0	0	No	No	No	No	No	No	No	No	No	No	No	No	No	Yes
1411	MMH	34	1	2019	10	1	3	Dry	0	0	0	No	No	No	No	No	No	No	No	No	No	No	No	No	Yes
1412	MMH	42	1	2019	10	1	4	Dry	0	0	2	No	No	Yes	No	No	No	No	No	No	No	No	No	No	Yes
1413	MMH	37	1	2019	10	1	4	Dry	0	0	0	No	No	No	No	No	No	No	No	No	No	No	No	No	Yes
1414	MMH	54	0	2019	10	1	4	Dry	0	0	2	Yes	Yes	Yes	No	No	No	No	No	No	No	No	No	No	Yes
1415	MMH	6	0	2019	10	1	4	Dry	0	0	2	No	Yes	Yes	No	No	No	No	No	No	No	No	No	No	Yes
1416	MMH	37	1	2019	10	1	4	Dry	0	0	2	No	Yes	Yes	No	No	No	No	No	No	No	No	No	No	Yes
1417	MMH	65	1	2019	10	1	4	Dry	0	0	2	No	Yes	No	No	No	No	No	No	No	No	No	No	No	Yes
1418	MMH	29	1	2019	10	1	6	Dry	0	0	2	Yes	Yes	No	No	No	No	No	No	No	No	No	No	No	Yes
1419	MMH	14	0	2019	10	1	6	Dry	0	0	0	No	No	No	No	No	No	No	No	No	No	No	No	No	Yes
1420	MMH	7	0	2019	10	1	7	Dry	0	0	2	No	Yes	Yes	No	No	No	No	No	No	No	No	No	No	Yes
1421	MMH	76	0	2019	10	1	7	Dry	0	0	2	No	Yes	No	No	No	No	No	No	No	No	No	No	No	Yes
1422	MMH	22	0	2019	10	1	7	Dry	0	0	2	No	Yes	Yes	No	No	No	No	No	No	No	No	No	No	Yes
1423	MMH	44	1	2019	10	1	7	Dry	0	0	2	No	No	Yes	No	No	No	No	No	No	No	No	No	No	Yes
1424	MMH	27	1	2019	10	1	7	Dry	0	0	2	No	Yes	No	No	No	No	No	No	No	No	No	No	No	Yes
1425	MMH	57	1	2019	10	1	7	Dry	0	0	0	No	No	No	No	No	No	No	No	No	No	No	No	No	Yes
1426	MMH	40	0	2019	10	1	7	Dry	0	0	2	Yes	Yes	Yes	No	No	No	No	No	No	No	No	No	No	Yes
1427	MMH	23	1	2019	10	1	7	Dry	0	0	2	Yes	No	Yes	No	No	No	No	No	No	No	No	No	No	Yes
1428	MMH	43	0	2019	10	1	7	Dry	0	0	2	No	Yes	No	No	No	No	No	No	No	No	No	No	No	Yes
1429	MMH	44	0	2019	10	2	11	Dry	0	0	2	No	Yes	No	No	No	No	No	No	No	No	No	Yes	No	No	30	28	2	90
1430	MMH	6	1	2019	10	2	11	Dry	0	0	1	Yes	Yes	Yes	No	No	No	No	No	No	No	No	No	No	Yes
1431	MMH	8	0	2019	10	2	11	Dry	0	0	2	No	Yes	No	No	No	No	No	Yes	No	No	No	No	No	No
1432	MMH	7	1	2019	10	2	11	Dry	0	0	0	No	No	No	No	No	No	No	No	No	No	No	No	No	Yes
1433	MMH	42	1	2019	10	2	11	Dry	0	0	2	No	No	Yes	No	No	No	No	No	No	No	No	No	No	Yes
1434	MMH	6	1	2019	10	2	11	Dry	0	0	1	Yes	No	No	No	No	No	No	No	No	No	No	No	No	Yes
1435	MMH	23	1	2019	10	2	12	Dry	0	0	2	No	Yes	No	No	No	No	No	No	No	No	No	No	No	Yes
1436	MMH	52	0	2019	10	2	13	Dry	0	0	2	No	Yes	Yes	No	No	No	No	No	No	No	No	No	No	Yes
1437	MMH	62	1	2019	10	2	13	Dry	0	0	2	Yes	Yes	Yes	No	No	No	No	No	No	No	No	No	No	Yes
1438	MMH	61	1	2019	10	2	14	Dry	0	0	2	Yes	Yes	Yes	No	No	No	No	No	No	No	No	No	No	Yes
1439	MMH	5	1	2019	10	2	14	Dry	0	0	0	No	No	No	No	No	No	No	No	No	No	No	No	No	Yes
1440	MMH	16	1	2019	10	2	14	Dry	0	0	2	No	Yes	No	No	No	No	No	No	No	No	No	No	No	Yes
1441	MMH	22	1	2019	10	2	14	Dry	0	0	2	No	Yes	No	No	No	No	No	No	No	No	No	No	No	Yes
1442	MMH	31	0	2019	11	2	14	Dry	0	0	2	No	No	Yes	No	No	No	No	No	No	No	No	No	No	Yes
1443	MMH	31	0	2019	10	2	14	Dry	0	0	2	No	Yes	Yes	No	No	No	No	No	No	No	No	No	No	Yes
1444	MMH	32	0	2019	10	2	15	Dry	0	0	2	No	Yes	Yes	No	No	No	No	No	No	No	No	No	No	Yes
1445	MMH	20	1	2019	10	2	15	Dry	0	0	2	No	Yes	Yes	No	No	No	No	No	No	No	No	No	No	Yes
1446	MMH	20	0	2019	10	2	15	Dry	0	0	2	No	Yes	Yes	No	No	No	No	No	No	No	No	No	No	Yes
1447	MMH	23	1	2019	10	2	15	Dry	0	0	2	No	Yes	No	No	No	No	No	No	No	No	No	No	Yes	No
1448	MMH	47	1	2019	10	2	16	Dry	0	0	2	No	Yes	No	No	No	No	No	No	No	No	No	No	No	Yes
1449	MMH	59	0	2019	10	2	16	Dry	0	0	2	No	Yes	Yes	No	No	No	No	No	No	No	No	No	No	Yes
1450	MMH	7	0	2019	10	2	16	Dry	0	0	0	No	No	No	No	No	No	No	No	No	No	No	No	No	Yes
1451	MMH	50	1	2019	10	2	16	Dry	0	0	2	No	Yes	No	No	No	No	No	No	No	No	No	No	No	Yes
1452	MMH	17	1	2019	10	2	16	Dry	0	0	2	Yes	Yes	Yes	No	No	No	No	No	No	No	No	No	No	Yes
1453	MMH	26	1	2019	10	2	16	Dry	0	0	2	Yes	Yes	Yes	No	No	No	No	No	No	No	No	No	No	Yes
1454	MMH	32	1	2019	10	2	16	Dry	0	0	0	Yes	Yes	Yes	No	No	No	No	No	No	No	No	No	No	Yes
1455	MMH	19	1	2019	10	2	16	Dry	0	0	2	Yes	Yes	No	No	No	No	No	No	No	No	No	No	Yes	No
1456	MMH	42	0	2019	10	2	16	Dry	0	0	0	No	No	No	No	No	No	No	No	No	No	Yes	No	No	Yes
1457	MMH	11	0	2019	10	3	17	Dry	0	0	1	Yes	Yes	Yes	No	No	No	No	No	No	No	No	Yes	No	No	41	30	11	111
1458	MMH	4	1	2019	10	3	17	Dry	0	0	0	No	No	No	No	No	No	No	No	No	No	No	No	No	Yes
1459	MMH	3	0	2019	10	3	17	Dry	0	0	0	No	No	No	No	No	No	No	No	No	No	No	No	No	Yes
1460	MMH	29	1	2019	10	3	17	Dry	0	0	2	Yes	Yes	No	No	No	No	No	No	No	No	No	No	No	Yes
1461	MMH	12	1	2019	10	3	17	Dry	0	0	2	Yes	No	No	No	No	No	No	No	No	No	No	No	No	Yes
1462	MMH	20	1	2019	10	3	17	Dry	0	0	2	No	No	Yes	No	No	No	No	No	No	No	No	No	No	Yes
1463	MMH	21	1	2019	10	3	17	Dry	0	0	2	No	Yes	Yes	No	No	No	No	No	No	No	No	No	No	Yes
1464	MMH	35	0	2019	10	3	17	Dry	0	0	2	No	No	Yes	No	No	No	No	No	No	No	No	No	No	Yes
1465	MMH	4	0	2019	10	3	19	Dry	0	0	2	Yes	Yes	No	No	No	No	No	No	No	No	No	No	No	Yes
1466	MMH	22	0	2019	10	3	19	Dry	0	0	2	No	Yes	Yes	No	No	No	No	No	No	No	No	No	No	Yes
1467	MMH	30	0	2019	10	3	19	Dry	0	0	2	No	Yes	Yes	No	No	No	No	No	No	No	No	No	No	Yes
1468	MMH	4	0	2019	10	3	19	Dry	0	0	0	No	No	No	No	No	No	No	No	No	No	No	No	No	Yes
1469	MMH	11	0	2019	10	3	19	Dry	0	0	2	Yes	Yes	No	No	No	No	No	No	No	No	No	No	No	Yes
1470	MMH	11	0	2019	10	3	19	Dry	0	0	0	No	No	No	No	No	No	No	No	No	No	No	No	No	Yes
1471	MMH	43	1	2019	10	3	19	Dry	0	0	2	No	Yes	No	No	No	No	No	No	No	No	No	No	No	Yes
1472	MMH	5	0	2019	10	3	19	Dry	0	0	0	No	No	No	No	No	No	No	No	No	No	No	No	No	Yes
1473	MMH	38	0	2019	10	3	20	Dry	0	0	2	Yes	Yes	No	No	No	No	No	No	No	No	No	No	No	Yes
1474	MMH	32	0	2019	10	3	20	Dry	0	0	2	No	Yes	Yes	No	No	No	No	No	No	No	No	No	No	Yes
1475	MMH	19	0	2019	10	3	20	Dry	0	0	2	No	Yes	No	No	No	No	No	No	No	No	No	No	No	Yes
1476	MMH	13	1	2019	10	3	20	Dry	0	0	0	No	No	No	No	No	No	No	No	No	No	No	No	No	Yes
1477	MMH	48	0	2019	10	3	21	Dry	0	0	0	No	No	No	No	No	No	No	No	No	No	No	No	No	Yes
1478	MMH	1	1	2019	10	3	21	Dry	0	0	2	No	Yes	No	No	No	No	No	No	No	No	No	No	No	Yes
1479	MMH	43	0	2019	10	3	23	Dry	0	0	2	No	No	Yes	No	No	No	No	No	No	No	No	No	No	Yes
1480	MMH	15	0	2019	10	3	23	Dry	0	0	2	No	Yes	No	No	No	No	No	No	No	No	No	No	No	Yes
1481	MMH	55	1	2019	10	3	23	Dry	0	0	0	No	No	No	No	No	No	No	No	No	No	No	No	No	Yes
1482	MMH	3	0	2019	10	3	23	Dry	0	0	2	Yes	Yes	No	No	No	No	No	No	No	No	No	No	No	Yes
1483	MMH	16	1	2019	10	3	23	Dry	0	0	2	Yes	Yes	Yes	No	No	No	No	No	No	No	No	No	No	Yes
1484	MMH	31	1	2019	10	3	23	Dry	0	0	2	No	Yes	No	No	No	No	No	No	No	No	No	No	Yes	No
1485	MMH	14	0	2019	10	3	23	Dry	0	0	2	No	Yes	Yes	No	No	No	No	No	No	No	No	No	No	Yes
1486	MMH	32	1	2019	10	3	23	Dry	0	0	2	No	Yes	Yes	No	No	No	No	No	No	No	No	No	No	Yes
1487	MMH	34	1	2019	10	4	24	Dry	0	0	2	No	Yes	No	No	No	No	No	No	No	No	No	No	No	Yes	44	44	0	102
1488	MMH	3	1	2019	10	4	25	Dry	0	0	2	No	Yes	No	No	No	No	No	No	No	No	No	No	No	Yes
1489	MMH	34	1	2019	10	4	25	Dry	0	0	2	No	Yes	No	No	No	No	No	No	No	No	No	No	No	Yes
1490	MMH	4	0	2019	10	4	24	Dry	0	0	1	No	No	Yes	No	No	No	No	No	No	No	No	No	No	Yes
1491	MMH	3	1	2019	10	4	25	Dry	0	0	1	No	No	Yes	No	No	No	No	No	No	No	No	No	No	Yes
1492	MMH	31	0	2019	10	4	26	Dry	0	0	2	No	No	Yes	No	No	No	No	No	No	No	No	No	Yes	No
1493	MMH	29	1	2019	10	4	26	Dry	0	0	2	No	Yes	Yes	No	No	No	No	No	No	No	No	No	No	Yes
1494	MMH	65	1	2019	10	4	26	Dry	0	0	0	No	No	No	No	No	No	No	No	No	No	No	No	No	Yes
1495	MMH	25	1	2019	10	4	26	Dry	0	0	2	No	No	Yes	No	No	No	No	No	No	No	No	No	No	Yes
1496	MMH	17	0	2019	10	4	26	Dry	0	0	2	No	No	Yes	No	No	No	No	No	No	No	No	No	No	Yes
1497	MMH	12	0	2019	10	4	26	Dry	0	0	2	No	Yes	Yes	No	No	No	No	No	No	No	No	No	No	Yes
1498	MMH	73	0	2019	10	4	26	Dry	0	0	0	No	No	No	No	No	No	No	No	No	No	No	No	No	Yes
1499	MMH	3	1	2019	10	4	26	Dry	0	0	2	No	No	Yes	No	No	No	No	No	No	No	No	No	No	Yes
1500	MMH	15	0	2019	10	4	27	Dry	0	0	2	No	Yes	Yes	No	No	No	No	No	No	No	No	No	No	Yes
1501	MMH	50	0	2019	10	4	27	Dry	0	0	2	No	No	Yes	No	Yes	No	No	No	No	No	No	No	No	No
1502	MMH	34	0	2019	10	4	27	Dry	0	0	2	No	Yes	Yes	No	No	No	No	No	No	No	No	No	No	Yes
1503	MMH	89	1	2019	10	4	27	Dry	0	0	0	No	No	No	No	No	No	No	No	No	No	No	No	No	Yes
1504	MMH	23	1	2019	10	4	27	Dry	0	0	2	No	No	Yes	No	No	No	No	No	No	No	No	No	No	Yes
1505	MMH	5	0	2019	10	4	27	Dry	0	0	2	No	Yes	Yes	No	No	No	No	No	No	No	No	No	No	Yes
1506	MMH	18	1	2019	10	4	28	Dry	0	0	2	Yes	Yes	Yes	No	No	No	No	No	No	No	No	No	No	Yes
1507	MMH	5	0	2019	10	4	28	Dry	0	0	2	No	Yes	No	No	No	No	No	No	No	No	No	No	No	Yes
1508	MMH	39	0	2019	10	4	28	Dry	0	0	2	No	Yes	Yes	No	No	No	No	No	No	No	No	No	No	Yes
1509	MMH	53	1	2019	10	4	28	Dry	0	0	2	No	Yes	Yes	No	No	No	No	No	No	No	No	No	No	Yes
1510	MMH	53	1	2019	10	4	28	Dry	0	0	2	No	Yes	Yes	No	No	No	No	No	No	No	No	No	No	Yes
1511	MMH	56	1	2019	10	4	28	Dry	0	0	2	Yes	Yes	Yes	No	No	No	No	No	No	No	No	No	No	Yes
1512	MMH	2	1	2019	10	4	28	Dry	0	0	2	Yes	Yes	Yes	No	No	No	No	No	No	No	Yes	No	No	No
1513	MMH	25	1	2019	10	4	29	Dry	0	0	2	Yes	Yes	No	No	No	No	No	No	No	No	Yes	No	No	No
1514	MMH	55	0	2019	10	4	29	Dry	0	0	2	No	No	Yes	No	No	No	No	No	No	No	No	No	No	Yes
1515	MMH	22	1	2019	10	4	29	Dry	0	0	0	No	No	No	No	No	No	No	No	No	No	No	No	No	Yes
1516	MMH	23	1	2019	10	4	29	Dry	0	0	2	No	Yes	Yes	No	No	No	No	No	No	No	No	No	No	Yes
1517	MMH	22	1	2019	10	4	29	Dry	0	0	2	No	Yes	Yes	No	No	No	No	No	No	No	No	No	No	Yes
1518	MMH	22	1	2019	10	4	29	Dry	0	0	2	Yes	Yes	Yes	No	No	No	No	No	No	No	No	No	No	Yes
1519	MMH	3	1	2019	10	4	29	Dry	0	0	0	No	No	No	No	No	No	No	No	No	No	No	No	No	Yes
1520	MMH	24	1	2019	10	4	29	Dry	0	0	2	Yes	Yes	Yes	No	No	No	No	No	No	No	No	No	No	Yes
1521	MMH	2	1	2019	10	4	29	Dry	0	0	2	No	Yes	Yes	No	No	No	No	No	No	No	No	No	No	Yes
1522	MMH	52	1	2019	10	4	29	Dry	0	0	2	No	Yes	Yes	No	No	No	No	No	No	No	No	No	No	Yes
1523	MMH	4	1	2019	10	4	29	Dry	0	0	2	No	Yes	Yes	No	No	No	No	No	No	No	No	No	No	Yes
1524	MMH	52	1	2019	10	4	29	Dry	0	0	2	Yes	No	Yes	No	No	No	No	No	No	No	No	No	No	Yes
1525	MMH	25	0	2019	10	4	30	Dry	0	0	1	No	Yes	No	No	No	No	No	No	No	No	No	No	No	Yes
1526	MMH	1	1	2019	10	4	30	Dry	0	0	2	Yes	Yes	No	No	No	No	No	No	No	No	No	No	No	Yes
1527	MMH	13	0	2019	10	4	30	Dry	0	0	2	No	Yes	Yes	No	No	No	No	No	No	No	No	No	No	Yes
1528	MMH	23	1	2019	10	4	30	Dry	0	0	1	Yes	No	No	No	No	No	No	No	No	No	No	No	No	Yes
1529	MMH	42	1	2019	10	4	30	Dry	0	0	0	No	No	No	No	No	No	No	No	No	No	No	No	No	Yes
1530	MMH	22	1	2019	10	4	30	Dry	0	0	0	No	No	No	No	No	No	No	No	No	No	No	No	No	Yes
1531	MMH	50	0	2019	11	0	1	Dry	0	0	2	No	Yes	Yes	No	No	No	No	No	No	No	No	No	Yes	No	67	59	8	166
1532	MMH	46	1	2019	11	0	1	Dry	0	0	2	No	Yes	No	No	No	No	No	No	No	No	No	No	No	Yes
1533	MMH	38	0	2019	11	0	1	Dry	0	0	0	No	No	No	No	No	No	No	No	No	No	No	No	No	Yes
1534	MMH	80	1	2019	11	0	1	Dry	0	0	0	No	No	No	No	No	No	No	No	No	No	No	No	No	Yes
1535	MMH	46	1	2019	11	0	1	Dry	0	0	2	No	Yes	No	No	No	No	No	No	No	No	No	No	No	Yes
1536	MMH	20	1	2019	11	0	1	Dry	0	0	0	No	No	No	No	No	No	No	No	No	No	No	No	No	Yes
1537	MMH	7	1	2019	11	0	1	Dry	0	0	1	Yes	Yes	No	No	No	No	No	No	No	No	No	No	No	Yes
1538	MMH	7	1	2019	11	0	1	Dry	0	0	0	No	No	No	No	No	No	No	No	No	No	No	No	No	Yes
1539	MMH	21	1	2019	11	0	1	Dry	0	0	2	No	No	Yes	No	No	No	No	No	No	No	No	No	No	Yes
1540	MMH	15	0	2019	11	0	1	Dry	0	0	2	No	No	Yes	No	No	No	No	No	No	No	No	No	No	Yes
1541	MMH	6	0	2019	11	0	1	Dry	0	0	1	No	No	Yes	No	No	No	No	No	No	No	No	No	No	Yes
1542	MMH	78	0	2019	11	0	1	Dry	0	0	2	Yes	Yes	Yes	No	No	No	No	No	No	No	No	No	No	Yes
1543	MMH	22	1	2019	11	0	1	Dry	0	0	2	Yes	Yes	No	No	No	No	No	No	No	No	No	No	No	Yes
1544	MMH	47	0	2019	11	0	1	Dry	0	0	2	Yes	No	Yes	No	No	No	No	No	No	No	No	No	No	Yes
1545	MMH	36	0	2019	11	0	3	Dry	0	0	2	No	No	Yes	No	No	No	No	No	No	No	No	No	No	Yes
1546	MMH	12	1	2019	11	0	3	Dry	0	0	2	Yes	Yes	No	No	No	No	No	No	No	No	No	No	No	Yes
1547	MMH	29	0	2019	11	0	3	Dry	0	0	2	No	Yes	Yes	No	No	No	No	No	No	No	No	No	No	Yes
1548	MMH	79	1	2019	11	0	3	Dry	0	0	2	No	Yes	Yes	No	No	No	No	No	No	No	No	No	No	Yes
1549	MMH	66	1	2019	11	0	3	Dry	0	0	2	Yes	Yes	Yes	No	No	No	No	No	No	No	No	No	No	Yes
1550	MMH	27	1	2019	11	0	3	Dry	0	0	2	No	Yes	Yes	No	No	No	No	No	No	No	No	No	No	Yes
1551	MMH	80	1	2019	11	0	3	Dry	0	0	2	No	No	Yes	No	No	No	No	No	No	No	No	No	No	Yes
1552	MMH	83	0	2019	11	0	4	Dry	0	0	0	No	No	No	No	No	No	No	No	No	No	No	No	No	Yes
1553	MMH	23	0	2019	11	0	4	Dry	0	0	2	No	Yes	No	No	No	No	No	No	No	No	No	No	No	Yes
1554	MMH	4	1	2019	11	0	4	Dry	0	0	0	No	No	No	No	No	No	No	No	No	No	No	No	No	Yes
1555	MMH	49	1	2019	11	0	4	Dry	0	0	2	Yes	Yes	Yes	No	No	No	No	No	No	No	No	No	Yes	No
1556	MMH	30	1	2019	11	0	4	Dry	0	0	2	No	Yes	No	No	No	No	No	No	No	No	No	No	No	Yes
1557	MMH	15	0	2019	11	0	4	Dry	0	0	0	No	No	No	No	No	No	No	No	No	No	No	Yes	No	No
1558	MMH	16	0	2019	11	0	4	Dry	0	0	2	No	No	Yes	No	No	No	No	No	No	No	No	No	No	Yes
1559	MMH	16	0	2019	11	0	4	Dry	0	0	2	No	Yes	Yes	No	No	No	No	No	No	No	No	No	No	Yes
1560	MMH	15	0	2019	11	0	4	Dry	0	0	2	No	Yes	Yes	No	No	No	No	No	No	No	No	No	No	Yes
1561	MMH	14	0	2019	11	0	4	Dry	0	0	0	No	No	No	No	No	No	No	No	No	No	No	No	No	Yes
1562	MMH	14	0	2019	11	0	4	Dry	0	0	0	No	No	No	No	No	No	No	No	No	No	No	No	No	Yes
1563	MMH	1	1	2019	11	0	4	Dry	0	0	2	No	Yes	No	No	No	No	No	No	No	No	No	No	No	Yes
1564	MMH	4	1	2019	11	0	5	Dry	0	0	2	No	Yes	Yes	No	No	No	No	No	No	No	No	No	Yes	No
1565	MMH	30	1	2019	11	0	5	Dry	0	0	1	No	Yes	No	No	No	No	No	No	No	No	No	No	No	Yes
1566	MMH	33	1	2019	11	0	5	Dry	0	0	0	No	No	No	No	No	No	No	No	No	No	No	No	No	Yes
1567	MMH	26	0	2019	11	0	5	Dry	0	0	2	No	Yes	No	No	No	No	No	No	No	No	No	No	No	Yes
1568	MMH	59	1	2019	11	0	5	Dry	0	0	2	No	Yes	No	No	No	No	No	No	No	No	No	No	No	Yes
1569	MMH	50	1	2019	11	0	5	Dry	0	0	0	No	No	No	No	No	No	No	No	No	No	No	No	No	Yes
1570	MMH	21	0	2019	11	0	5	Dry	0	0	2	No	Yes	No	No	No	No	No	No	No	No	No	No	No	Yes
1571	MMH	14	1	2019	11	0	5	Dry	0	0	2	No	Yes	No	No	No	No	No	No	No	No	No	No	Yes	No
1572	MMH	20	0	2019	11	0	5	Dry	0	0	2	No	Yes	No	No	No	No	No	No	No	No	No	No	No	Yes
1573	MMH	3	0	2019	11	0	6	Dry	0	0	2	No	Yes	No	No	No	No	No	No	No	No	No	No	No	Yes
1574	MMH	42	1	2019	11	0	6	Dry	0	0	2	No	Yes	Yes	No	No	No	No	No	No	No	No	No	No	Yes
1575	MMH	32	0	2019	11	0	6	Dry	0	0	2	No	Yes	No	No	No	No	No	No	No	No	No	No	No	Yes
1576	MMH	15	0	2019	11	0	6	Dry	0	0	2	Yes	Yes	Yes	No	No	No	No	No	No	No	No	No	Yes	No
1577	MMH	31	1	2019	11	0	6	Dry	0	0	0	No	No	No	No	No	No	No	No	No	No	No	No	No	Yes
1578	MMH	15	0	2019	11	0	6	Dry	0	0	2	No	No	Yes	No	No	No	No	No	No	No	Yes	No	No	No
1579	MMH	24	0	2019	11	0	6	Dry	0	0	0	No	No	No	No	No	No	No	No	No	No	No	No	No	Yes
1580	MMH	56	0	2019	11	0	6	Dry	0	0	2	No	Yes	Yes	No	No	No	No	No	No	No	No	No	No	Yes
1581	MMH	30	0	2019	11	0	6	Dry	0	0	2	Yes	Yes	Yes	No	No	No	No	No	No	No	No	No	No	Yes
1582	MMH	22	1	2019	11	0	6	Dry	0	0	2	Yes	No	No	No	No	No	No	No	No	No	No	No	No	Yes
1583	MMH	33	1	2019	11	0	6	Dry	0	0	2	No	Yes	Yes	No	No	No	No	No	No	No	No	No	No	Yes
1584	MMH	25	1	2019	11	0	6	Dry	0	0	2	No	Yes	No	No	No	No	No	No	No	No	No	Yes	No	No
1585	MMH	13	0	2019	11	0	7	Dry	0	0	0	No	No	Yes	No	No	No	No	No	No	No	No	No	No	Yes
1586	MMH	2	1	2019	11	0	7	Dry	0	0	2	No	Yes	No	No	No	No	No	No	No	No	No	No	No	Yes
1587	MMH	4	1	2019	11	0	7	Dry	0	0	2	No	Yes	Yes	No	No	No	No	No	No	No	No	No	No	Yes
1588	MMH	65	0	2019	11	0	7	Dry	0	0	2	No	Yes	No	No	No	No	No	No	No	No	No	No	Yes	No
1589	MMH	29	0	2019	11	0	7	Dry	0	0	2	No	No	Yes	No	No	No	No	No	No	No	No	No	No	Yes
1590	MMH	30	1	2019	11	1	8	Dry	0	0	2	No	Yes	Yes	No	No	No	No	No	No	No	No	No	No	Yes	57	33	24	151
1591	MMH	3	1	2019	11	1	8	Dry	0	0	2	No	Yes	No	No	No	No	No	No	No	No	No	No	No	Yes
1592	MMH	7	1	2019	11	1	8	Dry	0	0	0	No	No	No	No	No	No	No	No	No	No	No	No	No	Yes
1593	MMH	14	0	2019	11	1	8	Dry	0	0	0	No	No	No	No	No	No	No	No	No	No	No	No	No	Yes
1594	MMH	16	0	2019	11	1	8	Dry	0	0	1	No	Yes	No	No	No	No	No	No	No	No	No	No	No	Yes
1595	MMH	31	1	2019	11	1	8	Dry	0	0	0	No	No	No	No	No	No	No	No	No	No	No	No	Yes	No
1596	MMH	20	0	2019	11	1	10	Dry	0	0	0	No	No	No	No	No	No	No	No	No	No	Yes	No	No	No
1597	MMH	24	1	2019	11	1	10	Dry	0	0	2	Yes	Yes	Yes	No	No	No	No	No	No	No	No	No	No	Yes
1598	MMH	69	1	2019	11	1	10	Dry	0	0	2	No	Yes	Yes	No	No	No	No	No	No	No	No	No	No	Yes
1599	MMH	49	0	2019	11	1	10	Dry	0	0	2	No	Yes	Yes	No	No	No	No	No	No	No	No	No	No	Yes
1600	MMH	34	1	2019	11	1	10	Dry	0	0	2	No	Yes	Yes	No	No	No	No	No	No	No	No	No	No	Yes
1601	MMH	37	1	2019	11	1	10	Dry	0	0	2	No	Yes	No	No	No	No	No	No	No	No	No	No	No	Yes
1602	MMH	31	0	2019	11	1	10	Dry	0	0	2	No	No	Yes	No	No	No	No	No	No	No	No	No	No	Yes
1603	MMH	27	1	2019	11	1	10	Dry	0	0	2	No	No	Yes	No	No	No	No	No	No	No	No	No	No	Yes
1604	MMH	28	0	2019	11	1	12	Dry	0	0	0	No	No	No	No	No	No	No	No	No	No	No	No	No	Yes
1605	MMH	45	0	2019	11	1	12	Dry	0	0	2	No	Yes	Yes	No	No	No	No	No	No	No	No	No	No	Yes
1606	MMH	6	0	2019	11	1	12	Dry	0	0	2	No	Yes	No	No	No	No	No	No	No	No	No	No	No	Yes
1607	MMH	21	1	2019	11	1	12	Dry	0	0	2	Yes	Yes	No	No	No	No	No	No	No	No	No	No	No	Yes
1608	MMH	16	0	2019	11	1	12	Dry	0	0	2	No	Yes	Yes	No	No	No	No	No	No	No	No	No	No	Yes
1609	MMH	4	1	2019	11	1	12	Dry	0	0	0	No	No	No	No	No	No	No	No	No	No	No	No	No	Yes
1610	MMH	50	0	2019	11	1	12	Dry	0	0	2	Yes	No	No	No	No	No	No	No	No	No	No	Yes	No	No
1611	MMH	14	0	2019	11	1	13	Dry	0	0	0	No	No	No	No	No	No	No	No	No	No	No	No	No	Yes
1612	MMH	42	1	2019	11	1	13	Dry	0	0	0	No	No	No	No	No	No	No	No	No	No	No	No	No	Yes
1613	MMH	59	0	2019	11	1	13	Dry	0	0	2	No	No	Yes	No	No	No	No	No	No	No	No	No	No	Yes
1614	MMH	5	0	2019	11	1	13	Dry	0	0	2	No	No	Yes	No	No	No	No	No	No	No	No	No	No	Yes
1615	MMH	26	1	2019	11	1	13	Dry	0	0	2	No	Yes	Yes	No	No	No	No	No	No	No	No	No	No	Yes
1616	MMH	29	1	2019	11	1	14	Dry	0	0	2	Yes	Yes	No	No	No	No	No	No	No	No	No	No	No	Yes
1617	MMH	70	1	2019	11	1	14	Dry	0	0	2	Yes	Yes	No	No	No	No	No	No	No	No	No	No	No	Yes
1618	MMH	41	0	2019	11	1	14	Dry	0	0	2	Yes	No	No	No	No	No	No	No	No	No	No	No	No	Yes
1619	MMH	25	0	2019	11	1	14	Dry	0	0	0	No	No	No	No	No	No	No	No	No	No	No	No	No	Yes
1620	MMH	47	0	2019	11	1	14	Dry	0	0	2	No	Yes	Yes	No	No	No	No	No	No	No	No	No	No	Yes
1621	MMH	14	1	2019	11	1	14	Dry	0	0	0	No	No	No	No	No	No	No	No	No	No	No	No	No	Yes
1622	MMH	27	1	2019	11	1	14	Dry	0	0	2	No	Yes	Yes	No	No	No	No	No	No	No	No	No	No	Yes
1623	MMH	60	1	2019	11	2	15	Dry	0	0	0	No	No	No	No	No	No	No	No	No	No	No	No	No	Yes	32	28	4	97
1624	MMH	2	1	2019	11	2	15	Dry	0	0	0	No	No	No	No	No	No	No	No	No	No	No	No	No	Yes
1625	MMH	14	0	2019	11	2	15	Dry	0	0	2	Yes	No	Yes	No	No	No	No	No	No	No	No	No	No	Yes
1626	MMH	1	1	2019	11	2	15	Dry	0	0	0	No	No	No	No	No	No	No	No	No	No	No	No	No	Yes
1627	MMH	24	1	2019	11	2	15	Dry	0	0	1	No	Yes	No	No	No	No	No	No	No	No	No	No	No	Yes
1628	MMH	23	1	2019	11	2	15	Dry	0	0	2	No	Yes	No	No	No	No	No	No	No	No	No	No	No	Yes
1629	MMH	51	0	2019	11	1	15	Dry	0	0	1	No	Yes	No	No	No	No	No	No	No	No	No	No	No	Yes
1630	MMH	20	1	2019	11	2	15	Dry	0	0	2	No	Yes	No	No	No	No	No	No	No	No	No	No	No	Yes
1631	MMH	10	1	2019	11	2	15	Dry	0	0	0	No	No	No	No	No	No	No	No	No	No	No	No	No	Yes
1632	MMH	50	1	2019	11	2	15	Dry	0	0	2	No	No	Yes	No	No	No	No	No	No	No	No	No	No	Yes
1633	MMH	24	1	2019	11	2	18	Dry	0	0	2	Yes	No	No	No	No	No	No	No	No	No	No	No	No	Yes
1634	MMH	27	1	2019	11	2	18	Dry	0	0	0	No	No	No	No	No	No	No	No	No	No	Yes	No	No	No
1635	MMH	30	1	2019	11	2	18	Dry	0	0	2	No	Yes	No	No	No	No	No	No	No	No	No	No	No	Yes
1636	MMH	54	1	2019	11	2	18	Dry	0	0	2	No	Yes	No	No	No	No	No	No	No	No	No	No	No	Yes
1637	MMH	17	1	2019	11	2	19	Dry	0	0	0	No	No	No	No	No	No	No	No	No	No	No	No	No	Yes
1638	MMH	29	1	2019	11	2	19	Dry	0	0	2	No	Yes	No	No	No	No	No	No	No	No	No	No	No	Yes
1639	MMH	17	1	2019	11	2	19	Dry	0	0	0	No	No	No	No	No	No	No	No	No	No	No	No	Yes	No
1640	MMH	30	1	2019	11	2	19	Dry	0	0	2	No	Yes	No	No	No	No	No	No	No	No	No	No	Yes	No
1641	MMH	23	1	2019	11	2	19	Dry	0	0	0	No	No	No	No	No	No	No	No	No	No	No	No	No	Yes
1642	MMH	48	0	2019	11	2	19	Dry	0	0	2	No	No	Yes	No	No	No	No	No	No	No	No	No	No	Yes
1643	MMH	53	1	2019	11	2	19	Dry	0	0	2	No	No	Yes	No	No	No	No	No	No	No	No	No	No	Yes
1644	MMH	46	1	2019	11	2	19	Dry	0	0	2	No	Yes	No	No	No	No	No	No	No	No	No	No	No	Yes
1645	MMH	30	1	2019	11	2	19	Dry	0	0	2	No	Yes	No	No	No	No	No	No	No	No	No	No	No	Yes
1646	MMH	69	0	2019	11	2	19	Dry	0	0	0	No	No	No	No	No	No	No	No	No	No	No	No	No	Yes
1647	MMH	22	0	2019	11	2	20	Dry	0	0	0	No	No	No	No	No	No	No	No	No	No	No	No	No	Yes
1648	MMH	2	1	2019	11	2	20	Dry	0	0	1	No	Yes	No	No	No	No	No	No	No	No	No	No	No	Yes
1649	MMH	47	1	2019	11	2	20	Dry	0	0	2	No	Yes	Yes	No	No	No	No	No	No	No	No	No	No	Yes
1650	MMH	25	1	2019	11	2	21	Dry	0	0	2	No	Yes	Yes	No	No	No	No	No	No	No	No	No	Yes	No
1651	MMH	27	1	2019	11	3	22	Dry	0	0	2	No	Yes	No	No	No	No	No	No	No	No	No	No	No	Yes	30	18	12	92
1652	MMH	29	0	2019	11	3	23	Dry	0	0	0	No	No	No	No	No	No	No	No	No	No	No	No	No	Yes
1653	MMH	26	0	2019	11	3	23	Dry	0	0	2	No	Yes	Yes	No	No	No	No	No	No	No	No	No	Yes	No
1654	MMH	30	1	2019	11	3	23	Dry	0	0	2	No	No	Yes	No	No	No	No	No	No	No	No	No	No	Yes
1655	MMH	10	1	2019	11	3	24	Dry	0	0	2	Yes	No	Yes	No	No	No	No	No	No	No	No	No	No	Yes
1656	MMH	1	1	2019	11	3	24	Dry	0	0	0	No	No	No	No	No	No	No	No	No	No	No	No	No	Yes
1657	MMH	1	0	2019	11	3	24	Dry	0	0	2	No	Yes	Yes	No	No	No	No	No	No	No	No	No	No	Yes
1658	MMH	50	0	2019	11	3	24	Dry	0	0	0	No	No	No	No	No	No	No	No	No	No	No	No	No	Yes
1659	MMH	16	1	2019	11	3	24	Dry	0	0	0	No	No	No	No	No	No	No	No	No	No	Yes	No	No	No
1660	MMH	24	1	2019	11	3	25	Dry	0	0	0	No	No	No	No	No	No	No	No	No	No	No	No	No	Yes
1661	MMH	41	0	2019	11	3	26	Dry	0	0	1	No	Yes	Yes	No	No	No	No	No	No	No	No	No	No	Yes
1662	MMH	26	1	2019	11	3	26	Dry	0	0	0	No	No	No	No	No	No	No	No	No	No	No	No	No	Yes
1663	MMH	70	1	2019	11	3	27	Dry	0	0	2	No	Yes	No	No	No	No	No	No	No	No	No	No	No	Yes
1664	MMH	29	1	2019	11	3	27	Dry	0	0	1	Yes	No	No	No	No	No	No	No	No	No	No	No	No	Yes
1665	MMH	26	1	2019	11	3	27	Dry	0	0	0	No	No	No	No	No	No	No	No	No	No	No	No	No	Yes
1666	MMH	45	0	2019	11	3	27	Dry	0	0	2	Yes	No	No	No	No	No	No	No	No	Yes	No	No	No	No
1667	MMH	14	0	2019	11	3	27	Dry	0	0	0	No	No	No	No	No	No	No	No	No	No	No	No	No	Yes
1668	MMH	25	1	2019	11	3	27	Dry	0	0	0	No	No	No	No	No	No	No	No	No	No	No	No	No	Yes
1669	MMH	26	0	2019	11	3	29	Dry	0	0	2	No	Yes	No	No	No	No	No	No	No	No	No	No	No	Yes	25	18	7	76
1670	MMH	42	0	2019	11	4	29	Dry	0	0	2	Yes	Yes	No	No	No	No	No	No	No	No	No	No	No	Yes
1671	MMH	20	0	2019	11	4	29	Dry	0	0	2	No	Yes	Yes	No	No	No	No	No	No	No	No	No	No	Yes
1672	MMH	33	1	2019	11	4	30	Dry	0	0	1	No	Yes	No	No	No	No	No	No	No	No	No	No	No	Yes
1673	MMH	31	1	2019	11	4	30	Dry	0	0	2	Yes	No	No	No	No	No	No	No	No	No	No	No	No	Yes
1674	MMH	38	1	2019	11	4	30	Dry	0	0	2	No	Yes	Yes	No	No	No	No	No	No	No	No	No	No	Yes
1675	MMH	23	0	2019	11	4	30	Dry	0	0	2	Yes	Yes	No	No	No	No	No	No	No	No	No	No	No	Yes
1676	MMH	10	1	2019	11	4	30	Dry	0	0	0	No	No	No	No	No	No	No	No	No	No	No	No	No	Yes
1677	MMH	19	0	2019	11	4	30	Dry	0	0	0	No	No	No	No	No	No	No	No	No	No	No	No	No	Yes
1678	MMH	36	0	2019	11	4	30	Dry	0	0	0	No	No	No	No	No	No	No	No	No	No	No	No	No	Yes
1679	MMH	13	0	2019	11	4	30	Dry	0	0	2	No	Yes	No	No	No	No	No	No	No	No	No	No	No	Yes
1680	MMH	30	1	2019	11	4	31	Dry	0	0	2	No	Yes	No	No	No	No	No	No	No	No	No	No	No	Yes
1681	MMH	64	1	2019	11	4	31	Dry	0	0	2	No	No	Yes	No	No	No	No	No	No	No	No	No	No	Yes
1682	MMH	30	0	2019	11	4	31	Dry	0	0	2	No	Yes	No	No	No	No	No	No	No	No	No	No	No	Yes
1683	MMH	20	1	2019	11	4	31	Dry	0	0	2	No	Yes	No	No	No	No	No	No	No	No	No	No	No	Yes
1684	MMH	4	0	2019	11	4	31	Dry	0	0	0	No	Yes	Yes	No	No	No	No	No	No	No	No	No	No	Yes
1685	MMH	31	1	2019	11	4	31	Dry	0	0	2	No	Yes	No	No	No	No	No	No	No	No	No	No	No	Yes
1686	MMH	44	1	2019	11	4	31	Dry	0	0	0	No	No	No	No	No	No	No	No	No	No	No	No	No	Yes
1687	MMH	30	0	2020	0	0	1	Dry	0	0	2	No	Yes	Yes	No	No	No	No	No	No	No	Yes	No	No	No	20	13	7	61
1688	MMH	17	0	2020	0	0	1	Dry	0	0	2	Yes	No	No	No	No	No	No	No	No	No	No	No	No	Yes
1689	MMH	32	1	2020	0	0	1	Dry	0	0	2	No	Yes	Yes	No	No	No	No	No	No	No	No	No	No	Yes
1690	MMH	12	1	2020	0	0	2	Dry	0	0	0	No	No	No	No	No	No	No	No	No	No	No	No	No	Yes
1691	MMH	30	0	2020	0	0	2	Dry	0	0	0	No	No	No	No	No	No	No	No	No	No	No	No	Yes	No
1692	MMH	20	1	2020	0	0	3	Dry	0	0	0	No	No	No	No	No	No	No	No	No	No	No	No	No	Yes
1693	MMH	31	0	2020	0	0	3	Dry	0	0	2	No	Yes	No	No	No	No	No	No	No	Yes	No	No	Yes	No
1694	MMH	16	1	2020	0	0	3	Dry	0	0	2	Yes	No	No	No	No	No	No	No	No	No	No	No	No	Yes
1695	MMH	30	1	2020	0	0	4	Dry	0	0	2	No	Yes	No	No	No	No	No	No	No	No	No	No	No	Yes
1696	MMH	16	0	2020	0	0	4	Dry	0	0	2	No	Yes	No	No	No	No	No	No	No	No	No	No	No	Yes
1697	MMH	48	1	2020	0	0	4	Dry	0	0	2	No	Yes	Yes	No	No	No	No	No	No	No	No	No	No	Yes
1698	MMH	8	0	2020	0	0	4	Dry	0	0	0	No	No	No	No	No	No	No	No	No	No	No	No	No	Yes
1699	MMH	43	0	2020	0	0	4	Dry	0	0	2	Yes	No	No	No	No	No	No	No	No	No	No	No	Yes	No
1700	MMH	30	0	2020	0	1	6	Dry	0	0	1	No	Yes	No	No	No	No	No	No	No	No	No	No	No	Yes	31	19	12	83
1701	MMH	20	0	2020	0	1	6	Dry	0	0	0	No	No	No	No	No	No	No	No	No	No	No	No	No	Yes
1702	MMH	26	1	2020	0	1	7	Dry	0	0	0	No	No	No	No	No	No	No	No	No	No	No	No	No	Yes
1703	MMH	10	1	2020	0	1	7	Dry	0	0	1	No	Yes	No	No	No	No	No	No	No	No	No	No	No	Yes
1704	MMH	24	1	2020	0	1	7	Dry	0	0	2	Yes	Yes	No	No	No	No	No	No	No	No	No	No	No	Yes
1705	MMH	6	1	2020	0	1	7	Dry	0	0	0	No	No	No	No	No	No	No	No	No	No	No	No	No	Yes
1706	MMH	4	1	2020	0	1	7	Dry	0	0	0	No	No	No	No	No	No	No	No	No	No	No	No	No	Yes
1707	MMH	5	0	2020	0	1	7	Dry	0	0	2	No	No	Yes	No	No	No	No	No	No	No	No	No	No	Yes
1708	MMH	27	1	2020	0	1	7	Dry	0	0	2	No	Yes	No	No	No	No	No	No	No	No	No	No	No	Yes
1709	MMH	56	1	2020	0	1	7	Dry	0	0	2	No	No	Yes	No	No	No	No	No	No	No	No	No	No	Yes
1710	MMH	13	0	2020	0	1	9	Dry	0	0	1	No	Yes	No	No	No	No	No	No	No	No	No	No	No	Yes
1711	MMH	23	1	2020	0	1	9	Dry	0	0	2	Yes	Yes	No	No	No	No	No	No	No	No	No	No	No	Yes
1712	MMH	10	1	2020	0	1	9	Dry	0	0	1	Yes	Yes	No	No	No	No	No	No	No	No	No	No	No	Yes
1713	MMH	23	1	2020	0	1	9	Dry	0	0	2	Yes	Yes	Yes	No	No	No	No	No	No	No	No	No	No	Yes
1714	MMH	24	1	2020	0	1	9	Dry	0	0	1	No	Yes	No	No	No	No	No	No	No	No	No	No	No	Yes
1715	MMH	34	1	2020	0	1	9	Dry	0	0	0	No	No	No	No	No	No	No	No	No	No	No	No	No	Yes
1716	MMH	18	1	2020	0	1	10	Dry	0	0	0	No	No	No	No	No	No	No	No	No	No	No	No	No	Yes
1717	MMH	7	0	2020	0	1	10	Dry	0	0	1	No	No	No	No	No	No	No	No	No	No	No	No	No	Yes
1718	MMH	6	0	2020	0	1	11	Dry	0	0	0	No	No	No	No	No	No	No	No	No	No	No	No	No	Yes
1719	MMH	45	0	2020	0	2	12	Dry	0	0	2	Yes	Yes	No	No	No	No	No	No	No	No	No	No	No	Yes	34	24	10	113
1720	MMH	33	0	2020	0	2	12	Dry	0	0	2	No	Yes	Yes	No	No	No	No	No	No	No	No	No	No	Yes
1721	MMH	36	1	2020	0	2	13	Dry	0	0	0	No	No	No	No	No	No	No	No	No	No	No	No	No	Yes
1722	MMH	37	1	2020	0	2	13	Dry	0	0	1	No	Yes	No	No	No	No	No	No	No	No	No	No	No	Yes
1723	MMH	37	1	2020	0	2	1	Dry	0	0	2	No	Yes	Yes	No	No	No	No	No	No	No	No	No	No	Yes
1724	MMH	9	1	2020	0	2	13	Dry	0	0	2	No	Yes	No	No	No	No	No	No	No	No	No	No	No	Yes
1725	MMH	9	1	2020	0	2	13	Dry	0	0	2	No	Yes	Yes	No	No	No	No	No	No	No	No	No	No	Yes
1726	MMH	36	0	2020	0	2	13	Dry	0	0	1	Yes	No	Yes	No	No	No	No	No	No	No	No	No	No	Yes
1727	MMH	3	0	2020	0	2	13	Dry	0	0	1	No	Yes	Yes	No	No	No	No	No	No	No	No	No	No	Yes
1728	MMH	51	1	2020	0	2	14	Dry	0	0	2	No	Yes	No	No	No	No	No	No	No	No	No	No	No	Yes
1729	MMH	45	0	2020	0	2	14	Dry	0	0	2	No	Yes	Yes	No	No	No	No	No	No	No	No	No	No	Yes
1730	MMH	67	1	2020	0	2	14	Dry	0	0	2	No	Yes	No	No	No	No	No	No	No	No	No	No	No	Yes
1731	MMH	29	0	2020	0	2	14	Dry	0	0	0	No	No	No	No	No	No	No	No	No	No	No	No	No	Yes
1732	MMH	11	0	2020	0	2	14	Dry	0	0	2	No	Yes	No	No	No	No	No	No	No	No	No	No	No	Yes
1733	MMH	12	1	2020	0	2	15	Dry	0	0	1	No	Yes	No	No	No	No	No	No	No	No	No	No	No	Yes
1734	MMH	55	0	2020	0	2	15	Dry	0	0	2	Yes	No	No	No	No	No	No	No	No	No	No	No	No	Yes
1735	MMH	16	1	2020	0	2	15	Dry	0	0	2	No	Yes	Yes	No	No	No	No	No	No	No	No	No	No	Yes
1736	MMH	19	1	2020	0	2	15	Dry	0	0	2	No	Yes	No	No	No	No	No	No	No	No	No	No	No	Yes
1737	MMH	20	1	2020	0	2	16	Dry	0	0	0	No	No	No	No	No	No	No	No	No	No	No	No	No	Yes
1738	MMH	22	1	2020	0	2	16	Dry	0	0	2	No	Yes	Yes	No	No	No	No	No	No	No	No	No	No	Yes
1739	MMH	22	0	2020	0	2	17	Dry	0	0	0	No	No	No	No	No	No	No	No	No	No	No	No	Yes	No
1740	MMH	34	1	2020	0	2	17	Dry	0	0	1	No	Yes	No	No	No	No	No	No	No	No	No	No	Yes	No
1741	MMH	14	1	2020	0	2	17	Dry	0	0	1	No	Yes	No	No	No	No	No	No	No	No	No	No	No	Yes
1742	MMH	29	1	2020	0	2	17	Dry	0	0	1	No	Yes	No	No	No	No	No	No	No	No	No	No	No	Yes
1743	MMH	9	1	2020	0	3	20	Dry	0	0	0	No	No	No	No	No	No	No	No	No	No	No	No	No	Yes	19	14	5	66
1744	MMH	19	0	2020	0	3	20	Dry	0	0	2	No	Yes	Yes	No	No	No	No	No	No	No	No	No	No	Yes
1745	MMH	43	0	2020	0	3	20	Dry	0	0	2	Yes	Yes	No	No	No	No	No	No	No	No	No	No	No	Yes
1746	MMH	44	1	2020	0	3	21	Dry	0	0	2	No	Yes	No	No	No	No	No	No	No	No	No	No	No	Yes
1747	MMH	25	1	2020	0	3	21	Dry	0	0	2	No	Yes	Yes	No	No	No	No	No	No	No	No	No	No	Yes
1748	MMH	21	1	2020	0	3	22	Dry	0	0	2	No	Yes	Yes	No	No	No	No	No	No	No	No	No	No	Yes
1749	MMH	37	1	2020	0	3	22	Dry	0	0	1	No	Yes	No	No	No	No	No	No	No	No	No	No	No	Yes
1750	MMH	22	0	2020	0	3	23	Dry	0	0	1	No	Yes	No	No	No	No	No	No	No	No	No	No	No	Yes
1751	MMH	12	0	2020	0	3	23	Dry	0	0	2	No	Yes	Yes	No	No	No	No	No	No	No	No	No	No	Yes
1752	MMH	2	1	2020	0	3	23	Dry	0	0	2	Yes	No	No	No	No	No	No	No	No	No	No	No	No	Yes
1753	MMH	35	1	2020	0	3	23	Dry	0	0	2	No	Yes	No	No	No	No	No	No	No	No	No	No	No	Yes
1754	MMH	72	0	2020	0	3	25	Dry	0	0	1	No	Yes	Yes	No	No	No	No	No	No	No	Yes	No	No	No
1755	MMH	32	1	2020	0	3	25	Dry	0	0	1	No	Yes	No	No	No	No	No	No	No	No	No	No	Yes	No
1756	MMH	29	0	2020	0	3	25	Dry	0	0	0	No	No	No	No	No	No	No	No	No	No	No	No	No	Yes
1757	MMH	18	1	2020	0	4	26	Dry	0	0	2	No	No	Yes	No	No	No	No	No	No	No	No	No	No	Yes	31	21	10	98
1758	MMH	15	0	2020	0	4	26	Dry	0	0	2	No	Yes	No	No	No	No	No	No	No	No	No	No	Yes	No
1759	MMH	50	0	2020	0	4	26	Dry	0	0	1	No	Yes	No	No	No	No	No	No	No	No	No	No	No	Yes
1760	MMH	24	0	2020	0	4	26	Dry	0	0	2	No	Yes	No	No	No	No	No	No	No	No	No	No	No	Yes
1761	MMH	15	0	2020	0	4	26	Dry	0	0	0	No	No	No	No	No	No	No	No	No	No	No	No	No	Yes
1762	MMH	43	0	2020	0	4	27	Dry	0	0	0	No	No	No	No	No	No	No	No	No	No	No	No	Yes	No
1763	MMH	20	1	2020	0	4	27	Dry	0	0	2	No	Yes	Yes	No	No	No	No	No	No	No	No	No	Yes	No
1764	MMH	26	1	2020	0	4	27	Dry	0	0	2	No	Yes	No	No	No	No	No	No	No	No	No	No	No	Yes
1765	MMH	35	1	2020	0	4	27	Dry	0	0	2	No	Yes	Yes	No	No	No	No	No	No	No	No	No	No	Yes
1766	MMH	8	0	2020	0	4	27	Dry	0	0	2	No	Yes	No	No	No	No	No	No	No	No	No	No	No	Yes
1767	MMH	69	1	2020	0	4	28	Dry	0	0	2	Yes	Yes	Yes	No	No	No	No	No	No	No	No	No	No	Yes
1768	MMH	28	1	2020	0	4	27	Dry	0	0	1	Yes	Yes	No	No	No	No	No	No	No	No	No	No	No	Yes
1769	MMH	19	1	2020	0	4	28	Dry	0	0	2	No	Yes	No	No	No	No	No	No	No	No	No	No	No	Yes
1770	MMH	2	0	2020	0	4	29	Dry	0	0	2	No	Yes	No	No	No	No	No	No	No	No	No	No	No	Yes
1771	MMH	30	0	2020	0	4	29	Dry	0	0	2	No	Yes	No	No	No	No	No	No	No	No	No	No	No	Yes
1772	MMH	23	0	2020	0	4	29	Dry	0	0	1	No	Yes	No	No	No	No	No	No	No	No	No	No	No	Yes
1773	MMH	20	0	2020	0	4	30	Dry	0	0	0	No	No	No	No	No	No	No	No	No	No	No	No	No	Yes
1774	MMH	23	1	2020	0	4	30	Dry	0	0	2	No	Yes	Yes	No	No	No	No	No	No	No	Yes	No	No	No
1775	MMH	21	1	2020	0	4	31	Dry	0	0	0	No	No	No	No	No	No	No	No	No	No	No	No	No	Yes
1776	MMH	37	1	2020	0	4	31	Dry	0	0	1	No	No	Yes	No	No	No	No	No	No	No	No	No	No	Yes
1777	MMH	25	1	2020	0	0	31	Dry	0	0	2	Yes	Yes	No	No	No	No	No	No	No	No	No	No	No	Yes
1778	MMH	35	0	2020	1	0	1	Dry	0	0	2	No	Yes	Yes	No	No	No	No	No	No	No	No	No	No	Yes	4	4	0	10
1779	MMH	37	1	2020	1	0	1	Dry	0	0	2	No	Yes	No	No	No	No	No	No	No	No	No	No	Yes	No
1780	MMH	35	1	2020	1	0	1	Dry	0	0	0	No	No	No	No	No	No	No	No	No	No	No	No	No	Yes
1781	MMH	11	0	2020	1	0	1	Dry	0	0	2	No	Yes	Yes	No	No	No	No	No	No	No	No	No	No	Yes
1782	MMH	12	1	2020	1	1	3	Dry	0	0	1	No	Yes	No	No	No	No	No	No	No	No	No	No	No	Yes	42	30	12	141
1783	MMH	51	1	2020	1	1	3	Dry	0	0	2	No	Yes	No	No	No	No	No	No	No	No	No	No	No	Yes
1784	MMH	4	0	2020	1	1	3	Dry	0	0	0	No	No	No	No	No	No	No	No	No	No	Yes	No	No	No
1785	MMH	45	1	2020	1	1	3	Dry	0	0	1	No	Yes	Yes	No	No	No	No	No	No	No	No	No	No	Yes
1786	MMH	42	1	2020	1	1	3	Dry	0	0	1	No	Yes	No	No	No	No	No	No	No	No	No	No	No	Yes
1787	MMH	52	0	2020	1	1	3	Dry	0	0	2	Yes	No	No	No	No	No	No	No	No	No	No	No	No	Yes
1788	MMH	70	1	2020	1	1	3	Dry	0	0	2	No	Yes	Yes	No	No	No	No	No	No	No	No	No	No	Yes
1789	MMH	20	0	2020	1	1	5	Dry	0	0	1	Yes	Yes	Yes	No	No	No	No	No	No	No	No	No	No	Yes
1790	MMH	16	1	2020	1	1	5	Dry	0	0	2	No	No	Yes	No	No	No	No	No	No	No	No	No	No	Yes
1791	MMH	16	1	2020	1	1	6	Dry	0	0	1	Yes	No	Yes	No	No	No	No	No	No	No	No	No	No	Yes
1792	MMH	14	1	2020	1	1	6	Dry	0	0	2	No	Yes	Yes	No	No	No	No	No	No	No	No	No	No	Yes
1793	MMH	29	0	2020	1	1	6	Dry	0	0	2	No	Yes	Yes	No	No	No	No	No	No	No	No	No	No	Yes
1794	MMH	28	1	2020	1	1	28	Dry	0	0	2	Yes	No	No	No	No	No	No	No	No	No	No	No	No	Yes
1795	MMH	24	1	2020	1	1	6	Dry	0	0	2	No	No	Yes	No	No	No	No	No	No	No	No	No	No	Yes
1796	MMH	32	0	2020	1	1	7	Dry	0	0	2	No	Yes	No	No	No	No	No	No	No	No	No	No	No	Yes
1797	MMH	25	1	2020	1	1	7	Dry	0	0	2	No	Yes	No	No	No	No	No	No	No	No	No	No	Yes	No
1798	MMH	17	0	2020	1	1	7	Dry	0	0	2	Yes	Yes	No	No	No	No	No	No	No	No	No	No	No	Yes
1799	MMH	25	1	2020	1	1	7	Dry	0	0	1	No	Yes	No	No	No	No	No	No	No	No	Yes	No	No	No
1800	MMH	15	0	2020	1	1	7	Dry	0	0	2	No	Yes	Yes	No	No	No	No	No	No	No	No	No	No	Yes
1801	MMH	27	1	2020	1	1	7	Dry	0	0	2	Yes	No	No	No	No	No	No	No	No	No	No	No	No	Yes
1802	MMH	22	0	2020	1	1	7	Dry	0	0	0	No	No	No	No	No	No	No	No	No	No	No	No	No	Yes
1803	MMH	24	1	2020	1	1	7	Dry	0	0	1	No	Yes	No	No	No	No	No	No	No	No	No	No	Yes	No
1804	MMH	18	0	2020	1	1	7	Dry	0	0	0	No	No	No	No	No	No	No	No	No	No	No	No	Yes	No
1805	MMH	41	1	2020	1	1	7	Dry	0	0	2	No	No	Yes	No	No	No	No	No	No	No	No	No	No	Yes
1806	MMH	19	1	2020	1	1	7	Dry	0	0	2	No	Yes	No	No	No	No	No	No	No	No	No	No	No	Yes
1807	MMH	28	1	2020	1	1	8	Dry	0	0	2	No	Yes	No	No	No	No	No	No	No	No	Yes	No	No	No
1808	MMH	1	1	2020	1	1	8	Dry	0	0	1	No	Yes	No	No	No	No	No	No	No	No	No	No	No	Yes
1809	MMH	42	0	2020	1	1	8	Dry	0	0	2	No	Yes	No	No	No	No	No	No	No	No	No	No	No	Yes
1810	MMH	16	0	2020	1	1	8	Dry	0	0	2	No	Yes	Yes	No	No	No	No	No	No	No	Yes	No	No	No
1811	MMH	25	1	2020	1	1	8	Dry	0	0	1	No	Yes	No	No	No	No	No	No	No	No	No	No	No	Yes
1812	MMH	25	1	2020	1	2	10	Dry	0	0	2	No	Yes	Yes	No	No	No	No	No	No	No	No	No	Yes	No	32	18	14	93
1813	MMH	21	0	2020	1	2	10	Dry	0	0	0	No	No	No	No	No	No	No	No	No	No	No	No	No	Yes
1814	MMH	8	1	2020	1	2	10	Dry	0	0	2	No	Yes	Yes	No	No	No	No	No	No	No	No	No	No	Yes
1815	MMH	33	0	2020	1	2	11	Dry	0	0	2	No	No	Yes	No	No	No	No	No	No	No	No	No	No	Yes
1816	MMH	5	0	2020	1	2	12	Dry	0	0	2	Yes	No	Yes	No	No	No	No	No	No	No	No	No	No	Yes
1817	MMH	11	0	2020	1	2	12	Dry	0	0	2	Yes	No	Yes	No	No	No	No	No	No	No	No	No	No	Yes
1818	MMH	11	0	2020	1	2	12	Dry	0	0	1	No	Yes	No	No	No	No	No	No	No	No	No	No	Yes	No
1819	MMH	21	0	2020	1	2	12	Dry	0	0	2	No	Yes	No	No	No	No	No	No	No	No	No	No	No	Yes
1820	MMH	39	1	2020	1	2	12	Dry	0	0	1	No	Yes	No	No	No	No	No	No	No	No	No	No	No	Yes
1821	MMH	32	0	2020	1	2	12	Dry	0	0	1	No	No	Yes	No	No	No	No	No	No	No	No	No	No	Yes
1822	MMH	16	1	2020	1	2	12	Dry	0	0	1	No	Yes	No	No	No	No	No	No	No	No	No	No	No	Yes
1823	MMH	28	1	2020	1	2	12	Dry	0	0	1	No	Yes	No	No	No	No	No	No	No	No	No	No	No	Yes
1824	MMH	27	1	2020	1	2	13	Dry	0	0	2	No	Yes	No	No	No	No	No	No	No	No	No	No	No	Yes
1825	MMH	23	0	2020	1	2	13	Dry	0	0	2	No	Yes	No	No	No	No	No	No	No	No	No	No	Yes	No
1826	MMH	14	0	2020	1	2	13	Dry	0	0	1	No	Yes	No	No	No	No	No	No	No	No	No	No	No	Yes
1827	MMH	40	1	2020	1	2	14	Dry	0	0	2	No	No	Yes	No	No	No	No	No	No	No	No	No	No	Yes
1828	MMH	20	1	2020	1	2	15	Dry	0	0	1	No	Yes	No	No	No	No	No	No	No	No	No	No	No	Yes
1829	MMH	16	1	2020	1	2	15	Dry	0	0	1	No	Yes	No	No	No	No	No	No	No	No	No	No	Yes	No
1830	MMH	22	1	2020	1	3	16	Dry	0	0	0	No	No	No	No	No	No	No	No	No	No	No	No	No	Yes	31	28	3	93
1831	MMH	19	1	2020	1	3	16	Dry	0	0	2	No	No	Yes	No	No	No	No	No	No	No	No	No	No	Yes
1832	MMH	50	1	2020	1	3	17	Dry	0	0	1	Yes	Yes	No	No	No	No	No	No	No	No	No	No	No	Yes
1833	MMH	27	0	2020	1	3	17	Dry	0	0	2	Yes	Yes	No	No	No	No	No	No	No	No	No	No	No	Yes
1834	MMH	54	0	2020	1	3	17	Dry	0	0	2	Yes	Yes	Yes	No	No	No	No	No	No	No	No	No	No	Yes
1835	MMH	17	0	2020	1	3	17	Dry	0	0	2	Yes	Yes	Yes	No	No	No	No	No	No	No	No	No	No	Yes
1836	MMH	19	0	2020	1	3	17	Dry	0	0	2	Yes	Yes	Yes	No	No	No	No	No	No	No	No	No	No	Yes
1837	MMH	10	0	2020	1	3	17	Dry	0	0	0	No	No	No	No	No	No	No	No	No	No	No	No	No	Yes
1838	MMH	20	0	2020	1	3	17	Dry	0	0	2	Yes	Yes	Yes	No	No	No	No	No	No	No	No	No	No	Yes
1839	MMH	13	0	2020	1	3	17	Dry	0	0	2	Yes	Yes	Yes	No	No	No	No	No	No	No	No	No	No	Yes
1840	MMH	20	0	2020	1	3	17	Dry	0	0	2	Yes	Yes	Yes	No	No	No	No	No	No	No	No	No	No	Yes
1841	MMH	21	1	2020	1	3	18	Dry	0	0	2	Yes	Yes	No	No	No	No	No	No	No	No	No	No	No	Yes
1842	MMH	9	1	2020	1	3	18	Dry	0	0	2	No	Yes	Yes	No	No	No	No	No	No	No	No	No	No	Yes
1843	MMH	22	0	2020	1	3	18	Dry	0	0	2	Yes	No	No	No	No	No	No	No	No	No	No	No	No	Yes
1844	MMH	73	1	2020	1	3	19	Dry	0	0	2	No	Yes	No	No	No	No	No	No	No	No	No	No	No	Yes
1845	MMH	33	0	2020	1	3	19	Dry	0	0	2	No	Yes	Yes	No	No	No	No	No	No	No	No	No	Yes	No
1846	MMH	22	1	2020	1	3	19	Dry	0	0	2	No	Yes	No	No	No	No	No	No	No	No	No	No	Yes	No
1847	MMH	12	1	2020	1	3	20	Dry	0	0	2	No	Yes	Yes	No	No	No	No	No	No	No	No	No	No	Yes
1848	MMH	9	1	2020	1	3	21	Dry	0	0	1	Yes	Yes	Yes	No	No	No	No	No	No	No	No	No	No	Yes
1849	MMH	52	1	2020	1	3	21	Dry	0	0	2	No	Yes	Yes	No	No	No	No	No	No	No	No	No	No	Yes
1850	MMH	2	1	2020	1	3	21	Dry	0	0	1	Yes	Yes	Yes	No	No	No	No	No	No	No	No	No	No	Yes
1851	MMH	42	1	2020	1	3	21	Dry	0	0	1	Yes	Yes	Yes	No	No	No	No	No	No	No	No	No	No	Yes
1852	MMH	22	1	2020	1	3	21	Dry	0	0	2	No	Yes	Yes	No	No	No	No	No	No	No	No	No	No	Yes
1853	MMH	10	0	2020	1	3	21	Dry	0	0	1	Yes	Yes	Yes	No	No	No	No	No	No	No	No	No	No	Yes
1854	MMH	1	1	2020	1	3	22	Dry	0	0	2	Yes	Yes	Yes	No	No	No	No	No	No	No	No	No	No	Yes
1855	MMH	17	0	2020	1	3	22	Dry	0	0	2	Yes	Yes	Yes	No	No	No	No	No	No	No	No	No	No	Yes
1856	MMH	24	1	2020	1	3	22	Dry	0	0	2	No	No	Yes	No	No	No	No	No	No	No	No	No	No	Yes
1857	MMH	18	0	2020	1	3	22	Dry	0	0	2	No	Yes	Yes	No	No	No	No	No	No	No	No	No	No	Yes
1858	MMH	14	0	2020	1	4	23	Dry	0	0	1	Yes	No	Yes	No	No	No	No	No	No	No	No	No	No	Yes	22	18	4	91
1859	MMH	26	1	2020	1	4	23	Dry	0	0	2	No	Yes	Yes	No	No	No	No	No	No	No	No	No	No	Yes
1860	MMH	59	1	2020	1	4	23	Dry	0	0	2	No	Yes	No	No	No	No	No	Yes	No	No	No	Yes	No	No
1861	MMH	39	0	2020	1	4	24	Dry	0	0	1	No	No	Yes	No	No	No	No	No	No	No	No	No	No	Yes
1862	MMH	23	0	2020	1	4	24	Dry	0	0	1	Yes	Yes	Yes	No	No	No	No	No	No	No	No	No	No	Yes
1863	MMH	29	1	2020	1	4	24	Dry	0	0	2	No	Yes	Yes	No	No	No	No	No	No	No	No	No	No	Yes
1864	MMH	20	0	2020	1	4	24	Dry	0	0	0	No	No	No	No	No	No	No	Yes	No	No	No	No	No	No
1865	MMH	10	1	2020	1	4	24	Dry	0	0	2	Yes	Yes	Yes	No	No	No	No	No	No	No	No	No	No	Yes
1866	MMH	24	1	2020	1	4	24	Dry	0	0	2	No	Yes	Yes	No	No	No	No	No	No	No	No	No	No	Yes
1867	MMH	35	1	2020	1	4	24	Dry	0	0	2	Yes	Yes	Yes	No	No	No	No	No	No	No	No	No	No	Yes
1868	MMH	30	1	2020	1	4	25	Dry	0	0	2	No	Yes	Yes	No	No	No	No	No	No	No	No	No	No	Yes
1869	MMH	38	0	2020	1	4	25	Dry	0	0	2	No	Yes	Yes	No	No	No	No	No	No	No	No	No	No	Yes
1870	MMH	29	0	2020	1	4	25	Dry	0	0	2	Yes	No	Yes	No	No	No	No	No	No	No	No	No	No	Yes
1871	MMH	14	1	2020	1	4	25	Dry	0	0	2	Yes	Yes	Yes	No	No	No	No	No	No	No	No	No	No	Yes
1872	MMH	1	0	2020	1	4	25	Dry	0	0	2	No	No	Yes	No	No	No	No	No	No	No	No	No	No	Yes
1873	MMH	30	1	2020	1	4	27	Dry	0	0	2	Yes	Yes	No	No	No	No	No	No	No	No	No	No	No	Yes
1874	MMH	52	0	2020	1	4	27	Dry	0	0	2	No	No	Yes	No	No	No	No	No	No	No	No	No	No	Yes
1875	MMH	14	0	2020	1	4	29	Dry	0	0	2	No	Yes	Yes	No	No	No	No	No	No	No	No	No	No	Yes
1876	MMH	23	1	2020	2	0	1	Rainy	0	0	1	No	No	Yes	No	No	No	No	No	No	No	No	No	No	Yes	39	35	4	97
1877	MMH	64	1	2020	2	0	1	Rainy	0	0	2	Yes	Yes	Yes	No	No	No	No	No	No	No	No	No	No	Yes
1878	MMH	6	1	2020	2	0	2	Rainy	0	0	2	Yes	Yes	Yes	No	No	No	No	No	No	No	No	No	No	Yes
1879	MMH	21	0	2020	2	0	3	Rainy	0	0	0	No	No	No	No	No	No	No	No	No	No	No	No	No	Yes
1880	MMH	8	0	2020	2	0	3	Rainy	0	0	2	Yes	Yes	Yes	No	No	No	No	No	No	No	No	No	No	Yes
1881	MMH	27	1	2020	2	0	3	Rainy	0	0	2	Yes	Yes	No	No	No	No	No	No	No	No	No	No	No	Yes
1882	MMH	30	1	2020	2	0	3	Rainy	0	0	1	Yes	Yes	Yes	No	No	No	No	No	No	No	No	No	No	Yes
1883	MMH	36	1	2020	2	0	3	Rainy	0	0	2	No	No	Yes	No	No	No	No	No	No	No	No	No	No	Yes
1884	MMH	25	1	2020	2	0	3	Rainy	0	0	2	Yes	Yes	Yes	No	No	No	No	No	No	No	No	No	Yes	No
1885	MMH	71	1	2020	2	0	4	Rainy	0	0	2	Yes	Yes	Yes	No	No	No	No	No	No	No	No	No	No	Yes
1886	MMH	79	1	2020	2	0	4	Rainy	0	0	1	Yes	Yes	Yes	No	No	No	No	No	No	No	No	No	No	Yes
1887	MMH	26	0	2020	2	0	4	Rainy	0	0	2	Yes	Yes	Yes	No	No	No	No	No	No	No	No	No	Yes	No
1888	MMH	27	1	2020	2	0	4	Rainy	0	0	2	No	Yes	Yes	No	No	No	No	No	No	No	No	No	No	Yes
1889	MMH	48	1	2020	2	0	4	Rainy	0	0	0	No	No	No	No	No	No	No	No	No	No	Yes	No	No	No
1890	MMH	17	0	2020	2	0	4	Rainy	0	0	2	No	Yes	No	No	No	No	No	No	No	No	No	No	No	Yes
1891	MMH	47	1	2020	2	0	4	Rainy	0	0	1	Yes	No	Yes	No	Yes	No	No	No	No	No	No	No	No	No
1892	MMH	72	0	2020	2	0	5	Rainy	0	0	1	No	Yes	Yes	No	No	No	No	No	No	No	No	No	No	Yes
1893	MMH	2	1	2020	2	0	5	Rainy	0	0	2	Yes	Yes	Yes	No	No	No	No	No	No	No	No	No	No	Yes
1894	MMH	19	1	2020	2	0	5	Rainy	0	0	0	No	No	No	No	No	No	No	No	No	No	No	No	No	Yes
1895	MMH	31	0	2020	2	0	5	Rainy	0	0	0	No	No	No	No	No	No	No	No	No	No	No	No	No	Yes
1896	MMH	19	0	2020	2	0	5	Rainy	0	0	2	Yes	Yes	Yes	No	No	No	No	No	No	No	No	No	No	Yes
1897	MMH	3	0	2020	2	0	5	Rainy	0	0	2	Yes	Yes	Yes	No	No	No	No	No	No	No	No	No	No	Yes
1898	MMH	13	1	2020	2	0	5	Rainy	0	0	2	Yes	Yes	Yes	No	No	No	No	No	No	No	No	No	No	Yes
1899	MMH	35	1	2020	2	0	6	Rainy	0	0	1	No	Yes	No	No	No	No	No	No	No	No	No	No	No	Yes
1900	MMH	55	1	2020	2	0	6	Rainy	0	0	2	No	No	Yes	No	Yes	No	No	No	No	No	No	No	No	No
1901	MMH	5	1	2020	2	0	6	Rainy	0	0	2	No	Yes	Yes	No	No	No	No	No	No	No	No	No	No	Yes
1902	MMH	80	1	2020	2	0	6	Rainy	0	0	2	Yes	Yes	Yes	No	No	No	No	No	No	No	No	No	No	Yes
1903	MMH	23	0	2020	2	0	7	Rainy	0	0	0	No	No	No	No	No	No	No	No	No	No	No	No	Yes	No
1904	MMH	36	1	2020	2	0	7	Rainy	0	0	2	Yes	No	No	No	No	No	No	No	No	No	No	No	No	Yes
1905	MMH	18	0	2020	2	0	7	Rainy	0	0	1	No	No	Yes	No	No	No	No	No	No	No	No	No	No	Yes
1906	MMH	11	0	2020	2	0	7	Rainy	0	0	2	No	Yes	No	No	No	No	No	No	No	No	No	No	No	Yes
1907	MMH	7	1	2020	2	0	7	Rainy	0	0	2	Yes	No	Yes	No	No	No	No	No	No	No	No	No	No	Yes
1908	MMH	32	1	2020	2	0	7	Rainy	0	0	0	No	No	No	No	No	No	No	No	No	No	No	No	No	Yes
1909	MMH	29	1	2020	2	0	7	Rainy	0	0	1	No	Yes	Yes	No	No	No	No	No	No	No	No	No	Yes	No
1910	MMH	5	0	2020	2	0	7	Rainy	0	0	1	No	No	Yes	No	No	No	No	No	No	No	No	No	No	Yes
1911	MMH	28	1	2020	2	1	9	Rainy	0	0	1	No	Yes	No	No	No	No	No	No	No	No	No	No	No	Yes	28	20	8	88
1912	MMH	14	1	2020	2	1	9	Rainy	0	0	2	Yes	Yes	Yes	No	No	No	No	No	No	No	No	No	No	Yes
1913	MMH	37	0	2020	2	1	9	Rainy	0	0	2	Yes	No	No	No	No	No	No	No	No	No	No	No	No	Yes
1914	MMH	34	1	2020	2	1	10	Rainy	0	0	1	Yes	Yes	No	No	No	No	No	No	No	No	No	No	No	Yes
1915	MMH	10	0	2020	2	1	10	Rainy	0	0	2	No	Yes	Yes	No	No	No	No	No	No	No	No	No	No	Yes
1916	MMH	12	1	2020	2	2	12	Rainy	0	0	2	Yes	Yes	Yes	No	No	No	No	No	No	No	No	No	No	Yes
1917	MMH	27	0	2020	2	1	10	Rainy	0	0	2	Yes	No	No	No	No	No	No	No	No	No	No	No	No	Yes
1918	MMH	72	1	2020	2	1	10	Rainy	0	0	1	Yes	Yes	No	No	No	No	No	No	No	No	No	No	No	Yes
1919	MMH	39	0	2020	2	1	10	Rainy	0	0	2	Yes	Yes	No	No	No	No	No	No	No	No	No	No	No	Yes
1920	MMH	30	1	2020	2	1	11	Rainy	0	0	1	Yes	Yes	Yes	No	No	No	No	No	No	No	No	No	No	Yes
1921	MMH	10	1	2020	2	1	11	Rainy	0	0	2	Yes	Yes	Yes	No	No	No	No	No	No	No	No	No	No	Yes
1922	MMH	28	1	2020	2	1	11	Rainy	0	0	1	No	No	Yes	No	No	No	No	No	No	No	No	No	No	Yes
1923	MMH	16	0	2020	2	1	11	Rainy	0	0	2	No	Yes	Yes	No	No	No	No	No	No	No	No	No	No	Yes
1924	MMH	44	1	2020	2	1	12	Rainy	0	0	2	Yes	Yes	Yes	No	No	No	No	No	No	No	No	No	No	Yes
1925	MMH	7	0	2020	2	1	12	Rainy	0	0	2	No	No	Yes	No	No	No	No	No	No	No	No	No	No	Yes
1926	MMH	28	1	2020	2	1	13	Rainy	0	0	2	Yes	Yes	Yes	No	No	No	No	No	No	No	No	No	No	Yes
1927	MMH	42	1	2020	2	1	14	Rainy	0	0	2	Yes	No	Yes	No	No	No	No	No	No	No	No	No	No	Yes
1928	MMH	60	1	2020	2	1	14	Rainy	0	0	2	No	Yes	Yes	No	Yes	No	No	No	No	No	No	No	No	No
1929	MMH	21	1	2020	2	1	14	Rainy	0	0	2	Yes	Yes	Yes	No	No	No	No	No	No	No	No	No	Yes	No
1930	MMH	30	1	2020	2	1	14	Rainy	0	0	1	Yes	No	Yes	No	No	No	No	No	No	No	No	No	No	Yes
1931	MMH	80	0	2020	2	2	15	Rainy	0	0	2	Yes	Yes	Yes	No	No	No	No	No	No	No	No	No	No	Yes	31	26	5	72
1932	MMH	40	0	2020	2	2	15	Rainy	0	0	2	Yes	Yes	Yes	No	No	No	No	No	No	No	No	No	No	Yes
1933	MMH	30	0	2020	2	1	15	Rainy	0	0	2	No	Yes	Yes	No	No	No	No	No	No	No	No	No	No	Yes
1934	MMH	37	0	2020	2	1	15	Rainy	0	0	2	No	Yes	Yes	No	No	No	No	No	No	No	No	No	No	Yes
1935	MMH	39	0	2020	2	1	16	Rainy	0	0	1	Yes	Yes	Yes	No	No	No	No	No	No	No	No	No	No	Yes
1936	MMH	28	1	2020	2	1	16	Rainy	0	0	1	No	No	Yes	No	No	No	No	No	No	No	No	No	No	Yes
1937	MMH	14	0	2020	2	2	16	Rainy	0	0	2	No	Yes	Yes	No	No	No	No	No	No	No	No	No	No	Yes
1938	MMH	61	1	2020	2	2	16	Rainy	0	0	2	No	Yes	No	No	No	No	No	No	No	No	No	No	No	Yes
1939	MMH	24	1	2020	2	2	16	Rainy	0	0	2	No	Yes	Yes	No	No	No	No	No	No	No	No	No	No	Yes
1940	MMH	3	0	2020	2	2	16	Rainy	0	0	1	Yes	Yes	No	No	No	No	No	No	No	No	No	No	No	Yes
1941	MMH	41	0	2020	2	2	17	Rainy	0	0	2	Yes	Yes	Yes	No	No	No	No	No	No	No	No	No	No	Yes
1942	MMH	9	1	2020	2	2	17	Rainy	0	0	1	Yes	Yes	Yes	No	No	No	No	No	No	No	No	No	No	Yes
1943	MMH	4	0	2020	2	2	17	Rainy	0	0	1	Yes	Yes	Yes	No	No	No	No	No	No	No	No	No	No	Yes
1944	MMH	33	0	2020	2	2	17	Rainy	0	0	2	Yes	Yes	Yes	No	No	No	No	No	No	No	No	No	No	Yes
1945	MMH	6	0	2020	2	2	18	Rainy	0	0	2	Yes	Yes	Yes	No	No	No	No	No	No	No	No	No	Yes	No
1946	MMH	21	0	2020	2	2	18	Rainy	0	0	1	Yes	Yes	Yes	No	No	No	No	No	No	No	No	No	No	Yes
1947	MMH	21	1	2020	2	2	18	Rainy	0	0	1	Yes	Yes	Yes	No	No	No	No	No	No	No	No	No	No	Yes
1948	MMH	59	1	2020	2	2	19	Rainy	0	0	2	Yes	No	Yes	No	No	No	No	No	No	No	No	No	No	Yes
1949	MMH	17	0	2020	2	2	19	Rainy	0	0	1	No	Yes	Yes	No	No	No	No	No	No	No	No	No	No	Yes
1950	MMH	55	0	2020	2	2	20	Rainy	0	0	2	Yes	No	Yes	No	No	No	No	No	No	No	No	No	No	Yes
1951	MMH	23	1	2020	2	2	20	Rainy	0	0	1	No	Yes	No	No	No	No	No	No	No	No	No	No	No	Yes
1952	MMH	13	0	2020	2	2	20	Rainy	0	0	1	Yes	No	Yes	No	No	No	No	No	No	No	No	No	No	Yes
1953	MMH	17	1	2020	2	2	20	Rainy	0	0	1	No	Yes	No	No	No	No	No	No	No	No	No	No	No	Yes
1954	MMH	4	0	2020	2	2	21	Rainy	0	0	1	No	Yes	Yes	No	No	No	No	No	No	No	No	No	No	Yes
1955	MMH	57	1	2020	2	2	21	Rainy	0	0	2	No	Yes	Yes	No	No	No	No	No	No	No	No	No	No	Yes
1956	MMH	11	1	2020	2	2	21	Rainy	0	0	1	Yes	No	Yes	No	No	No	No	No	No	No	No	No	No	Yes
1957	MMH	4	1	2020	2	3	22	Rainy	0	0	2	No	Yes	Yes	No	No	No	No	No	No	No	No	No	No	Yes	35	24	11	109
1958	MMH	23	1	2020	2	3	22	Rainy	0	0	1	No	Yes	Yes	No	No	No	No	No	No	No	No	No	No	Yes
1959	MMH	27	1	2020	2	3	22	Rainy	0	0	1	No	No	Yes	No	No	No	No	No	No	No	No	No	Yes	No
1960	MMH	8	1	2020	2	3	22	Rainy	0	0	2	Yes	Yes	Yes	No	No	No	No	No	No	No	No	No	No	Yes
1961	MMH	30	0	2020	2	3	22	Rainy	0	0	2	Yes	Yes	Yes	No	No	No	No	No	No	No	No	No	No	Yes
1962	MMH	23	1	2020	2	3	22	Rainy	0	0	2	Yes	Yes	Yes	No	No	No	No	No	No	No	No	No	Yes	No
1963	MMH	2	1	2020	2	3	23	Rainy	0	0	2	No	Yes	No	No	No	No	No	No	No	No	No	No	No	Yes
1964	MMH	5	0	2020	2	3	24	Rainy	0	0	2	No	Yes	Yes	No	No	No	No	No	No	No	No	No	No	Yes
1965	MMH	7	1	2020	2	3	24	Rainy	0	0	2	Yes	Yes	Yes	No	No	No	No	No	No	No	No	No	No	Yes
1966	MMH	34	0	2020	2	3	24	Rainy	0	0	2	Yes	Yes	Yes	No	No	No	No	No	No	No	No	No	No	Yes
1967	MMH	20	0	2020	2	3	24	Rainy	0	0	2	Yes	Yes	Yes	No	No	No	No	No	No	No	No	No	No	Yes
1968	MMH	11	0	2020	2	3	24	Rainy	0	0	2	Yes	Yes	Yes	No	No	No	No	No	No	No	No	No	No	Yes
1969	MMH	11	0	2020	2	3	24	Rainy	0	0	2	Yes	Yes	No	No	No	No	No	No	No	No	No	No	No	Yes
1970	MMH	30	0	2020	2	3	25	Rainy	0	0	2	Yes	Yes	Yes	No	No	No	No	No	No	No	No	No	No	Yes
1971	MMH	22	1	2020	2	3	25	Rainy	0	0	2	Yes	Yes	No	No	No	No	No	No	No	No	No	No	Yes	No
1972	MMH	19	1	2020	2	3	26	Rainy	0	0	2	Yes	Yes	No	No	No	No	No	No	No	No	No	No	No	Yes
1973	MMH	32	0	2020	2	3	26	Rainy	0	0	2	Yes	Yes	Yes	No	No	No	No	No	No	No	No	No	No	Yes
1974	MMH	26	1	2020	2	2	26	Rainy	0	0	2	Yes	No	Yes	No	No	No	No	No	No	No	No	No	No	Yes
1975	MMH	50	0	2020	2	3	27	Rainy	0	0	1	No	Yes	Yes	No	No	No	No	No	No	No	No	No	No	Yes
1976	MMH	30	0	2020	2	3	27	Rainy	0	0	2	Yes	Yes	No	No	No	No	No	No	No	No	No	No	No	Yes
1977	MMH	29	0	2020	2	3	27	Rainy	0	0	2	Yes	Yes	Yes	No	No	No	No	No	No	No	No	No	Yes	No
1978	MMH	41	0	2020	2	3	28	Rainy	0	0	2	No	Yes	Yes	No	No	No	No	No	No	No	No	No	No	Yes
1979	MMH	26	1	2020	2	3	28	Rainy	0	0	2	Yes	Yes	Yes	No	No	No	No	No	No	No	No	No	No	Yes
1980	MMH	22	1	2020	2	3	28	Rainy	0	0	0	No	No	No	No	No	No	No	No	No	No	No	No	No	Yes
1981	MMH	20	1	2020	2	4	29	Rainy	0	0	2	Yes	No	No	No	No	No	No	No	No	No	No	No	No	Yes	19	15	4	52
1982	MMH	23	1	2020	2	4	29	Rainy	0	0	2	Yes	Yes	Yes	No	No	No	No	No	No	No	No	No	No	Yes
1983	MMH	23	1	2020	2	4	29	Rainy	0	0	2	No	Yes	Yes	No	No	No	No	No	No	No	No	No	No	Yes
1984	MMH	27	1	2020	2	4	29	Rainy	0	0	2	No	No	Yes	No	No	No	No	No	No	No	No	No	No	Yes
1985	MMH	4	0	2020	2	4	29	Rainy	0	0	1	Yes	Yes	Yes	No	No	No	No	No	No	No	No	No	No	Yes
1986	MMH	30	0	2020	2	4	30	Rainy	0	0	2	Yes	Yes	Yes	No	No	No	No	No	No	No	No	No	No	Yes
1987	MMH	3	0	2020	2	4	30	Rainy	0	0	2	No	No	Yes	No	No	No	No	No	No	No	No	No	No	Yes
1988	MMH	2	0	2020	2	4	30	Rainy	0	0	2	Yes	Yes	Yes	No	No	No	No	No	No	No	No	No	No	Yes
1989	MMH	7	1	2020	2	4	30	Rainy	0	0	2	Yes	Yes	Yes	No	No	No	No	No	No	No	No	No	No	Yes
1990	MMH	28	1	2020	2	4	31	Rainy	0	0	2	No	Yes	Yes	No	No	No	No	No	No	No	No	No	No	Yes
1991	MMH	3	0	2020	2	4	31	Rainy	0	0	1	No	Yes	No	No	No	No	No	No	No	No	No	No	No	Yes
1992	MMH	26	1	2020	2	4	31	Rainy	0	0	1	No	Yes	No	No	No	No	No	No	No	No	No	No	Yes	No
1993	MMH	15	1	2020	2	4	31	Rainy	0	0	1	Yes	No	Yes	No	No	No	No	No	No	No	No	No	No	Yes
1994	MMH	19	1	2020	2	4	31	Rainy	0	0	1	Yes	No	Yes	No	No	No	No	No	No	No	No	No	No	Yes
1995	MMH	65	1	2020	2	4	31	Rainy	0	0	2	Yes	Yes	No	No	No	No	No	No	No	No	No	No	No	Yes
1996	MMH	25	1	2020	3	0	1	Rainy	0	0	2	No	Yes	Yes	No	No	No	No	No	No	No	Yes	No	No	No	28	24	4	90
1997	MMH	20	0	2020	3	0	1	Rainy	0	0	2	Yes	No	Yes	No	No	No	No	No	No	No	No	No	Yes	No
1998	MMH	5	0	2020	3	0	1	Rainy	0	0	0	No	No	No	No	No	No	No	No	No	No	No	No	No	Yes
1999	MMH	15	0	2020	3	0	1	Rainy	0	0	1	No	No	Yes	No	No	No	No	No	No	No	No	No	No	Yes
[truncated: 5,635 more rows]
