# Supplementary material for: The influence of COVID-19 barrier measures on the positivity rate of typhoidal salmonellosis and amoebiasis in the Buea Health District, South West Region of Cameroon
Source: PLOS Glob Public Health. 2023 Apr 26;3(4):e0001854. doi: 10.1371/journal.pgph.0001854 (PMC10132537; doi:10.1371/journal.pgph.0001854)
Supplement: S2 Data — UniqueKey [Serial number], Healthfacilitylaboratory [Health facilities/laboratories (MMH = Mount Mary Hospital, RHB = Regional Hospital Buea, ACHC = Access Care Health Centre, MHC = Medicalized Health Centre, BTIHC = Buea Town Integrated Health Centre)], Age [Age in years], Sex [0 for male and 1 for female], Q4Year [Year test was carried out], Q5Month [Month test was carried out (0 = January, 1 = February, 2 = March, 3 = April, 4 = May, 5 = June, 6 = July, 7 = August, 8 = September, 9 = October, 10 = November, 11 = December)], Weekofthemonth [Week of the month test was carried out (0 = week 1, 1 = week 2, 2 = week 3, 3 = week 4, 4 = week 5, 5 = week 6)], Dayofthemonth = Date of the month test was carried out], PresenceofEntamoebahistolytica [Presence of Entamoeba histolytica or not (Yes = Present and No = Absent)], Colourofstool [Colour of stool (0 = Yellowish, 1 = Reddish, 2 = Blackish, 3 = Greenish, 4 = Brownish, 5 = Other colours)], Consistencyofstool [The consistency of the stool (0 = Soft, 1 = Watery, 2 = Formed, 3 = Semi-formed, 4 = Mushy, 5 = Mucoid and 6 = Others)], PresenceofWBC [Presence of white blood cells (Yes = Present, No = Absent and Missing = not specified)], PresenceofRBC [Presence of red blood cells (Yes = Present, No = Absent and Missing = not specified)]. (XLSX) [file pgph.0001854.s002.xlsx]

## Sheet: Amoebic dysentery
UniqueKey	HealthFacilityLaboratory	Age	Sex	Q4Year	Q5Month	season	Weekofthemonth	Dayofthemonth	PresenceofEntamoebahistolytica	Colourofstool	Consistencyofstool	PresenceofWBC	PresenceofRBC	Total number tested per week	Total number of positive cases per week	Total number of negative cases per week	Total files found per week
1	RHB		1	2018	5	Rainy	0		No	5	5	No	No	24	0	24	24
2	RHB	31	0	2018	5	Rainy	1	6	Yes	4	3	Yes	No	13	3	10	13
3	RHB	30	1	2018	5	Rainy	1	6	Yes	4	3	No	No
4	RHB	21	1	2018	5	Rainy	1	6	Yes	4	3	No	No
5	RHB	31	0	2018	5	Rainy	2	12	Yes	4	3	No	No	21	2	19	21
6	RHB	1	1	2018	5	Rainy	2	13	Yes	3	0	Yes	Yes
7	RHB	33	0	2018	5	Rainy	3	21	Yes	4	2	No	No	15	1	14	15
8	RHB			2018	5	Rainy	4		No			Missing	Missing	10	0	10	10
9	RHB	23	1	2018	6	Rainy	0	4	Yes	3	3	No	No	23	1	22	23
10	RHB	35	0	2018	6	Rainy	0	6	Yes	4	3	No	No	23	1	22	23
11	RHB			2018	6	Rainy	2		No			Yes	Missing	10	0	10	10
12	RHB	20	1	2018	6	Rainy	3	24	Yes	4	0	No	No	11	2	9	11
13	RHB	3	1	2018	6	Rainy	3	24	Yes	4	0	No	No
14	RHB	27	1	2018	6	Rainy	4	31	Yes	3	0	No	No	5	2	3	5
15	RHB	49	0	2018	6	Rainy	4	31	Yes	4	1	No	No
16	RHB			2018	7	Rainy	0		No			Missing	Missing	3	0	3	3
17	RHB	49	1	2018	7	Rainy	1	8	Yes	4	2	No	No	10	2	8	10
18	RHB	38	0	2018	7	Rainy	1	8	Yes	4	2	No	No
19	RHB	78	1	2018	7	Rainy	2	17	No	4	0	No	No	13	0	13	13
20	RHB	33	1	2018	7	Rainy	3	22	Yes	4	1	No	No	14	5	9	14
21	RHB	15	1	2018	7	Rainy	3	22	Yes	4	3	No	No
22	RHB	0	0	2018	7	Rainy	3	23	Yes	4	5	Yes	No
23	RHB	8	0	2018	7	Rainy	3	24	Yes	4	0	No	No
24	RHB	2	0	2018	7	Rainy	3	24	Yes	4	0	Yes	No
25	RHB	70	1	2018	7	Rainy	4	28	Yes	4	3	Yes	No	10	1	9	10
26	RHB	75	1	2018	8	Rainy	1	5	Yes	4	0	No	No	18	1	17	18
27	RHB			2018	8	Rainy	2		No			Missing	Missing	12	0	12	12
28	RHB			2018	8	Rainy	3		No			Missing	Missing	9	0	9	9
29	RHB	12	1	2018	8	Rainy	4	26	Yes	4	1	No	No	11	1	10	11
30	RHB	46	1	2018	9	Rainy	0	1	Yes	4	2	No	No	6	1	5	6
31	RHB			2018	9	Rainy	2		No			Missing	Missing	5	0	5	5
32	RHB			2018	9	Rainy	2		No			Missing	Missing	8	0	8	8
33	RHB			2018	9	Rainy	3		No			Missing	Missing	10	0	10	10
34	RHB			2018	9	Rainy	4		No			Missing	Missing	6	0	6	6
35	RHB			2018	10	Dry	0		No			Missing	Missing	4	0	4	4
36	RHB			2018	10	Dry	1		No			Missing	Missing	17	0	17	17
37	RHB	27	1	2018	10	Dry	2	14	Yes	4	5	Yes	No	10	1	9	10
38	RHB			2018	10	Dry	3		No			Missing	Missing	13	0	13	13
39	RHB	28	0	2018	10	Dry	4	27	Yes	4	1	No	No	15	5	10	15
40	RHB	24	1	2018	10	Dry	4	28	Yes	4	4	No	No
41	RHB	66	0	2018	10	Dry	4	30	Yes	4	5	Yes	Yes
42	RHB	61	1	2018	10	Dry	4	30	Yes	4	3	No	No
43	RHB	19	1	2018	10	Dry	4	30	Yes	4	3	No	No
44	RHB	1	0	2018	11	Dry	1	4	Yes	4	3	No	No	24	3	21	24
45	RHB	1	1	2018	11	Dry	1	5	Yes	0	5	No	No
46	RHB	37	0	2018	11	Dry	1	6	Yes	4	2	No	No
47	RHB	18	0	2018	11	Dry	2	12	Yes	4	3	No	No	21	1	20	21
48	RHB			2018	11	Dry	3		No			Missing	Missing	6	0	6	6
49	RHB	30	1	2018	11	Dry	4	26	Yes	4	3	No	No	12	2	10	12
50	RHB	1	1	2018	11	Dry	4	26	Yes	4	1	No	No
51	RHB			2019	0	Dry	0		No			Missing	Missing	8	0	8	8
52	RHB			2019	0	Dry	1		No			Missing	Missing	20	0	20	20
53	RHB	6	1	2019	0	Dry	2	16	Yes	4	0	No	No	16	1	15	16
54	RHB	4	0	2019	0	Dry	3	25	Yes	0	5	Yes	Yes	12	1	11	12
55	RHB	67	0	2019	0	Dry	4	31	Yes	2	3	Yes	No	7	1	6	7
56	RHB	6	1	2019	0	Dry	0	1	Yes	4	5	Missing	Missing	4	1	3	4
57	RHB	39	1	2019	1	Dry	0	1	Yes	4	2	No	No	4	1	3	4
58	RHB			2019	1	Dry	1		No			Missing	Missing	2	0	2	2
59	RHB		0	2019	1	Dry	2	15	Yes	4	2	No	No	8	1	7	8
60	RHB			2019	1	Dry	3		No			Missing	Missing	6	0	6	6
61	RHB			2019	1	Dry	4		No			Missing	Missing	11	0	11	11
62	RHB	3	1	2019	2	Rainy	0	1	Yes	0	0	No	No	6	1	5	6
63	RHB			2019	2	Rainy	1		No			Missing	Missing	10	0	10	10
64	RHB			2019	2	Rainy	2		No			Missing	Missing	16	0	16	16
65	RHB	74	1	2019	2	Rainy	3	20	Yes	2	2	No	No	11	2	9	11
66	RHB	42	1	2019	2	Rainy	3	20	Yes	4	3	No	No
67	RHB			2019	2	Rainy	4		No			Missing	Missing	11	0	11	11
68	RHB			2019	3	Rainy	0		No			Missing	Missing	13	0	13	13
69	RHB			2019	3	Rainy	1		No			Missing	Missing	10	0	10	10
70	RHB	54	1	2019	3	Rainy	2	15	Yes	4	3	No	No	12	1	11	12
71	RHB			2019	3	Rainy	3		No			Missing	Missing	9	0	9	9
72	RHB	3	0	2019	4	Rainy	0	3	Yes	4	5	No	No	7	1	6	7
73	RHB			2019	4	Rainy	1		No			Missing	Missing	21	0	21	21
74	RHB	54	1	2019	4	Rainy	2	14	Yes	4	3	No	Missing	12	3	9	12
75	RHB	20	1	2019	4	Rainy	2	15	Yes	4	2	No	No
76	RHB	75	1	2019	4	Rainy	2	17	Yes	4	3	No	No
77	RHB	2	1	2019	4	Rainy	3	24	Yes	4	5	No	Yes	12	1	11	12
78	RHB	16	1	2019	4	Rainy	4	29	Yes	4	3	No	No	14	1	13	14
79	RHB			2019	5	Rainy	1		No			Missing	Missing	5	0	5	5
80	RHB	15	1	2019	5	Rainy	2	11	Yes	4	0	Yes	No	14	1	13	14
81	RHB	24	1	2019	5	Rainy	3	21	Yes	4	0	No	No	16	1	15	16
82	RHB			2019	5	Rainy	4		No			Missing	Missing	12	0	12	12
83	RHB			2019	5	Rainy	0		No			Missing	Missing	5	0	5	5
84	RHB	24	0	2019	6	Rainy	1	9	Yes	4	0	Yes	No	16	1	15	16
85	RHB			2019	6	Rainy	2		Yes			Missing	Missing	12	1	11	12
86	RHB	69	1	2019	6	Rainy	3	26	Yes	4	2	Yes	No	13	1	12	13
87	RHB			2019	6	Rainy	4		No			Missing	Missing	8	0	8	8
88	RHB	42	0	2019	7	Rainy	0	2	Yes	4	0	Yes	No	8	2	6	8
89	RHB	1	0	2019	7	Rainy	0	2	Yes	4	0	No	No
90	RHB	38	1	2019	7	Rainy	1	9	Yes	0	5	Yes	No	20	1	19	20
91	RHB	6	1	2019	7	Rainy	2	13	Yes	4	2	Yes	Yes	21	4	17	21
92	RHB	10	0	2019	7	Rainy	2	14	Yes	4	0	Yes	No
93	RHB	42	1	2019	7	Rainy	2	13	Yes	4	0	Yes	No
94	RHB	8	1	2019	7	Rainy	2	16	Yes	4	0	Yes	No
95	RHB	34	1	2019	7	Rainy	3	23	Yes	4	0	Yes	No	12	1	11	12
96	RHB	39	1	2019	7	Rainy	4	28	Yes	4	3	Yes	No	25	3	22	25
97	RHB	60	1	2019	7	Rainy	4	29	Yes	4	0	Yes	No
98	RHB	25	1	2019	7	Rainy	4	29	Yes	4	3	Yes	No
99	RHB	28	1	2019	8	Rainy	0	6	Yes	3	0	Yes	No	20	1	19	20
100	RHB	29	0	2019	8	Rainy	1	13	Yes	3	0	Yes	Yes	16	1	15	16
101	RHB			2019	8	Rainy	2		No			Missing	Missing	42	0	42	42
102	RHB			2019	8	Rainy	3		No			Missing	Yes	25	0	25	25
103	RHB	1	0	2019	8	Rainy	4	30	Yes	0	5	Yes	No	4	1	3	4
104	RHB			2019	9	Rainy	0		No			Missing	Missing	18	0	18	18
105	RHB			2019	9	Rainy	1		No			Missing	Missing	25	0	25	25
106	RHB	6	0	2019	9	Rainy	2	18	Yes	4	3	No	No	28	1	27	28
107	RHB	23	1	2019	9	Rainy	2	19	Yes	4	1	No	No	28	1	27	28
108	RHB	21	0	2019	9	Rainy	3	23	Yes	4	3	No	No	39	3	36	39
109	RHB	26	1	2019	9	Rainy	3	23	Yes	4	3	No	No
110	RHB	8	1	2019	9	Rainy	3	24	Yes	4	0	No	No
111	RHB	28	0	2019	9	Rainy	4	28	Yes	4	0	No	No	20	1	19	20
112	RHB	30	1	2019	10	Dry	0	1	Yes	4	2	Yes	No	8	1	7	8
113	RHB	24	1	2019	10	Dry	1	5	Yes	4	0	No	No	31	5	26	31
114	RHB	6	0	2019	10	Dry	1	5	Yes	4	0	No	No
115	RHB	17	0	2019	10	Dry	1	6	Yes	4	3	Yes	No
116	RHB	0	1	2019	10	Dry	1	7	Yes	3	0	Yes	No
117	RHB	3	0	2019	10	Dry	1	8	Yes	1	1	No	Yes
118	RHB	17	1	2019	10	Dry	2	12	Yes	3	0	Yes	Yes	28	1	27	28
119	RHB	30	1	2019	10	Dry	3	23	Yes	0	5	Yes	No	23	1	22	23
120	RHB			2019	10	Dry	4		No			Missing	Missing	26	0	26	26
121	RHB	42	0	2019	11	Dry	0	2	Yes	4	3	No	No	23	1	22	23
122	RHB	32	0	2019	11	Dry	1	13	Yes	4	0	Yes	No	16	2	14	16
123	RHB	21	1	2019	11	Dry	1	14	Yes	4	0	Yes	No
124	RHB			2019	11	Dry	2		No			Missing	Missing	22	0	22	22
125	RHB	10	0	2019	11	Dry	3	23	Yes	4	0	Yes	No	23	3	20	23
126	RHB	16	1	2019	11	Dry	3	26	Yes	4	0	No	No
127	RHB	3	1	2019	11	Dry	3	26	Yes	4	0	No	No
128	RHB			2019	11	Dry	4		No	5		Missing	Missing	8	0	8	8
129	RHB			2020	0	Dry	0		No			Missing	Missing	12	0	12	12
130	RHB			2020	0	Dry	1		No			Missing	Missing	27	0	27	27
131	RHB	68	0	2020	0	Dry	2	12	Yes	4	2	Yes	No	28	2	26	28
132	RHB	0	1	2020	0	Dry	3	19	Yes	4	0	Yes	Yes
133	RHB	50	1	2020	0	Dry	4	30	Yes	0	1	No	No	29	3	26	29
134	RHB	2	0	2020	0	Dry	4	30	Yes	4	1	No	No
135	RHB	60	1	2020	0	Dry	4	31	Yes	4	2	No	No
136	RHB	27	1	2020	1	Dry	0	1	Yes	3	3	No	No	2	1	1	2
137	RHB	21	0	2020	1	Dry	1	2	Yes	4	0	No	No	22	1	21	22
138	RHB	43	1	2020	1	Dry	2	12	Yes	0	1	Yes	No	32	2	30	32
139	RHB	10	0	2020	1	Dry	2	13	Yes	0	1	Yes	No
140	RHB			2020	1	Dry	3		No			Missing	Missing	35	0	35	35
141	RHB			2020	1	Dry	4		No			Missing	Missing	24	0	24	24
142	RHB	26	1	2020	2	Rainy	0	1	Yes	4	1	Yes	No	26	1	25	26
143	RHB			2020	2	Rainy	1		No			Missing	Missing	35	0	35	35
144	RHB	0	1	2020	2	Rainy	2	15	Yes	3	5	Yes	No	41	5	36	41
145	RHB	45	1	2020	2	Rainy	2	15	Yes	3	5	No	Yes
146	RHB	40	0	2020	2	Rainy	2	16	Yes	0	1	Yes	No
147	RHB	44	0	2020	2	Rainy	2	21	Yes	4	1	Yes	No
148	RHB	10	0	2020	2	Rainy	2	21	Yes	4	0	Yes	No
149	RHB	0	0	2020	2	Rainy	3	24	Yes	4	5	Yes	Yes	33	1	32	33
150	RHB			2020	2	Rainy	3	25	Yes	0	0	No	No	41	4	37	41
151	RHB	34	0	2020	2	Rainy	3	26	Yes	4	2	Yes	No
152	RHB	41	0	2020	2	Rainy	3	27	Yes	4	2	Yes	Yes
153	RHB	64	0	2020	2	Rainy	3	28	Yes	4	0	Yes	No
154	RHB	15	0	2020	2	Rainy	4	31	Yes	4	6	No	No	17	2	15	17
155	RHB	30	0	2020	2	Rainy	4	31	Yes	4	0	Yes	No
156	RHB	73	0	2020	3	Rainy	0	1	Yes	2	0	Yes	No	13	1	12	13
157	RHB	60	0	2020	3	Rainy	1	7	Yes	1	0	Yes	Yes	17	5	12	17
158	RHB	25	0	2020	3	Rainy	1	7	Yes	4	0	Yes	No
159	RHB	5	1	2020	3	Rainy	1	8	Yes	0	0	Yes	No
160	RHB	2	0	2020	3	Rainy	1	8	Yes	4	1	Yes	Yes
161	RHB	27	1	2020	3	Rainy	1	9	Yes	4	1	Yes	Yes
162	RHB	31	1	2020	3	Rainy	2	16	Yes	4	0	Yes	No	14	1	13	14
163	RHB	25	1	2020	3	Rainy	3	22	Yes	4	0	No	No	19	1	18	19
164	RHB	60	1	2020	3	Rainy	3	23	Yes	4	6	No	No	14	2	12	14
165	RHB	48	0	2020	3	Rainy	3	25	Yes	4	1	Yes	No
166	RHB			2020	3	Rainy	4		No	0		Missing	Missing	12	0	12	12
167	RHB	30	1	2020	4	Rainy	0	1	Yes	4	0	Yes	Yes	4	1	3	4
168	RHB	10	1	2020	4	Rainy	1	7	Yes	0	0	Yes	No	26	1	25	26
169	RHB	7	0	2020	4	Rainy	1	8	Yes	4	0	Yes	Yes	14	1	13	14
170	RHB	37	1	2020	4	Rainy	1	12	Yes	4	3	Missing	Missing	28	5	23	28
171	RHB	37	1	2020	4	Rainy	1	12	Yes	4	3	Yes	No
172	RHB			2020	4	Rainy	2	15	Yes	0	1	Yes	Yes
173	RHB	19	1	2020	4	Rainy	2	16	Yes	3	0	Yes	No
174	RHB	40	0	2020	4	Rainy	2	16	Yes	4	1	Yes	No
175	RHB	51	1	2020	4	Rainy	0	18	Yes	0	1	Yes	No	34	4	30	34
176	RHB	12	0	2020	4	Rainy	3	19	Yes	4	0	No	No
177	RHB	37	1	2020	4	Rainy	3	21	Yes	4	1	No	No
178	RHB	2	0	2020	4	Rainy	3	21	Yes	4	1	No	No
179	RHB	23	0	2020	4	Rainy	4	26	Yes	4	0	Yes	No	19	3	16	19
180	RHB	15	0	2020	4	Rainy	4	27	Yes	0	0	Yes	No
181	RHB	78	0	2020	4	Rainy	4	29	Yes	4	2	Yes	No
182	RHB			2020	4	Rainy	5		No			Missing	Missing	3	0	3	3
183	RHB		1	2020	5	Rainy	0	3	Yes	3	1	Yes	Yes	26	1	25	26
184	RHB	1	1	2020	5	Rainy	1	8	Yes	0	0	Yes	No	42	3	39	42
185	RHB	23	1	2020	5	Rainy	1	10	Yes	4	2	Yes	Yes
186	RHB	50	0	2020	5	Rainy	1	10	Yes	4	3	Yes	Yes
187	RHB			2020	5	Rainy	2		No			Missing	Missing	30	0	30	30
188	RHB	6	0	2020	5	Rainy	3	23	Yes	4	0	No	No	20	4	16	20
189	RHB	6	0	2020	5	Rainy	3	23	Yes	4	3	No	No
190	RHB	39	1	2020	5	Rainy	3	26	Yes	4	0	Yes	No
191	RHB	12	0	2020	5	Rainy	3	27	Yes	0	0	Yes	No
192	RHB			2020	5	Rainy	4		No			Missing	Missing	8	0	8	8
193	RHB	21	1	2020	6	Rainy	0	3	Yes	4	2	No	No	18	1	17	18
194	RHB	47	0	2020	6	Rainy	1	5	Yes	4	0	No	No	22	2	20	22
195	RHB	34	1	2020	6	Rainy	1	11	Yes	4	2	Yes	Yes
196	RHB	33	1	2020	6	Rainy	2	14	Yes	4	2	No	No	28	3	25	28
197	RHB	39	0	2020	6	Rainy	2	17	Yes	4	0	No	No
198	RHB	19	1	2020	6	Rainy	2	18	Yes	0	0	No	No
199	RHB	35	0	2020	6	Rainy	3	20	Yes	4	2	Yes	Yes	24	4	20	24
200	RHB	17	1	2020	6	Rainy	3	21	Yes	4	2	No	No
201	RHB	36	1	2020	6	Rainy	3	23	Yes	4	3	No	Yes
202	RHB	16	0	2020	6	Rainy	3	24	Yes	4	3	Yes	Yes
203	RHB	15	1	2020	6	Rainy	4	28	Yes	4	3	Yes	No	23	2	21	23
204	RHB	3	0	2020	6	Rainy	4	28	Yes	4	0	Yes	Yes
205	RHB			2020	7	Rainy	0		No			Missing	Missing	1	0	1	1
206	RHB			2020	7	Rainy	1		No			Missing	Missing	14	0	14	14
207	RHB	25	1	2020	7	Rainy	2	11	Yes	3	0	Yes	No	18	1	17	18
208	RHB			2020	7	Rainy	3		No			Missing	Missing	13	0	13	13
209	RHB			2020	7	Rainy	4		No			No	Missing	20	0	20	20
210	RHB			2020	7	Rainy	5		No			Missing	Missing	1	0	1	1
211	RHB			2020	7	Rainy	0		No			Missing	Missing	16	0	16	16
212	RHB			2020	8	Rainy	1		No			Missing	Missing	19	0	19	19
213	RHB			2020	8	Rainy	2		No			Missing	Missing	34	0	34	34
214	RHB			2020	8	Rainy	3		No			Missing	Missing	23	0	23	23
215	RHB	8	1	2020	8	Rainy	4	27	Yes	3	1	Yes	No	5	1	4	5
216	RHB			2020	9	Rainy	0		No			Missing	Missing	2	0	2	2
217	RHB	22	1	2020	9	Rainy	1	9	Yes	3	3	No	No	21	1	20	21
218	RHB			2020	9	Rainy	2		No			Missing	Missing	23	0	23	23
219	RHB	4	1	2020	9	Rainy	3	23	Yes	4	3	Yes	No	19	2	17	19
220	RHB	79	1	2020	9	Rainy	4	27	Yes	4	3	Yes	Yes
221	RHB	8	0	2020	10	Dry	0	1	Yes	4	2	Yes	No	27	2	25	27
222	RHB	22	0	2020	10	Dry	0	7	Yes	4	0	No	No
223	RHB	46	1	2020	10	Dry	1	13	Yes	4	0	Yes	No	20	1	19	20
224	RHB	20	1	2020	10	Dry	2	15	Yes	4	0	No	No	32	2	30	32
225	RHB	32	0	2020	10	Dry	2	19	Yes	4	3	No	No
226	RHB	36	1	2020	10	Dry	3	26	Yes	4	2	Yes	No	20	2	18	20
227	RHB	34	0	2020	10	Dry	3	27	Yes	4	1	Yes	Yes
228	RHB			2020	10	Dry	4		No			Missing	Missing	6	0	6	6
229	RHB			2020	11	Dry	0		No			Missing	Missing	21	0	21	21
230	RHB			2020	11	Dry	1		No			Missing	Missing	21	0	21	21
231	RHB	42	1	2020	11	Dry	2	18	Yes	4	0	Yes	No	31	1	30	31
232	RHB	55	1	2020	11	Dry	3	24	Yes	4	0	Yes	No	17	1	16	17
233	RHB		0	2020	11	Dry	4	30	Yes	4	1	Yes	No	20	1	19	20
234	RHB			2021	0	Dry	0		No			Missing	Missing	7	0	7	7
235	RHB			2021	0	Dry	1	7	Yes	4	0	No	No	41	2	39	41
236	RHB	15	1	2021	0	Dry	1	8	Yes	4	0	Yes	Yes
237	RHB			2021	0	Dry	2		No			Missing	Missing	27	0	27	27
238	RHB			2021	0	Dry	3		No			Missing	Missing	29	0	29	29
239	RHB			2021	0	Dry	4		No			Missing	Missing	23	0	23	23
240	RHB			2021	1	Dry	0		No			Missing	Missing	16	0	16	16
241	RHB			2021	1	Dry	1		No			Missing	Missing	22	0	22	22
242	RHB			2021	1	Dry	P		No			Missing	Missing	24	0	24	24
243	RHB			2021	1	Dry	3		No			Missing	Missing	23	0	23	23
244	RHB			2021	1	Dry	4		No			Missing	Missing	3	0	3	3
245	RHB			2021	2	Rainy	0		No			Missing	Missing	28	0	28	28
246	RHB	8	1	2021	2	Rainy	1	11	Yes	4	0	Yes	Yes	24	1	23	24
247	RHB			2021	2	Rainy	2		No			Missing	Missing	25	0	25	25
248	RHB			2021	2	Rainy	3		No			Missing	Missing	32	0	32	32
249	RHB			2021	2	Rainy	4		No			Missing	Missing	17	0	17	17
250	RHB	23	1	2021	3	Rainy	0	3	Yes	4	1	Yes	Yes	24	1	23	24
251	RHB			2021	3	Rainy	1		No	0		Missing	Missing	25	0	25	25
252	RHB	22	0	2021	3	Rainy	2	15	Yes	4	2	Yes	No	38	1	37	38
253	RHB			2021	3	Rainy	3		No			Missing	Missing	33	0	33	33
254	RHB			2021	3	Rainy	4		No			Missing	Missing	23	0	23	23
255	RHB			2021	4	Rainy	0		No			Missing	Missing	1	0	1	1
256	RHB			2021	4	Rainy	1		No			Missing	Missing	20	0	20	20
257	RHB			2021	4	Rainy	2		No			Missing	Missing	34	0	34	34
258	RHB	11	0	2021	4	Rainy	3	18	Yes	4	1	Yes	Yes	34	1	33	34
259	RHB	7	1	2021	4	Rainy	4	25	Yes	4	3	Yes	No	20	2	18	20
260	RHB	9	1	2021	4	Rainy	4	26	Yes	4	3	Yes	No
261	RHB			2021	4	Rainy	5		No			Missing	Missing	5	0	5	5
262	RHB			2021	5	Rainy	0		No			Missing	Missing	20	0	20	20
263	RHB			2021	5	Rainy	1		No			Missing	Missing	27	0	27	27
264	RHB			2021	5	Rainy	2		No			Missing	Missing	22	0	22	22
265	RHB	23	0	2021	5	Rainy	3	24	Yes	4	3	Yes	Yes	25	1	24	25
266	RHB			2021	5	Rainy	4		No			Missing	Missing	10	0	10	10
267	RHB			2018	6	Rainy	1		No			Missing	Missing	1	0	1	44
268	RHB			2018	6	Rainy	3		No			Missing	Missing	1	0	1	23
269	RHB			2018	7	Rainy	1		No			Missing	Missing	1	0	1	28
270	RHB			2018	7	Rainy	1		No			Missing	Missing	1	0	1	32
271	RHB			2018	7	Rainy	3		No			Missing	Missing	1	0	1	34
272	RHB			2019	8	Rainy	2		No			Missing	Missing	2	0	2	27
273	RHB			2019	8	Rainy	3		No			Missing	Missing	1	0	1	14
274	RHB			2019	9	Rainy	1		No			Missing	Missing	1	0	1	19
275	RHB			2019	9	Rainy	4		No			Missing	Missing	3	0	3	32
276	RHB			2019	10	Dry	0		No			Missing	Missing	1	0	1	78
277	RHB			2019	10	Dry	1		No			Missing	Missing	2	0	2	32
278	RHB			2019	10	Dry	2		No			Missing	Missing	5	0	5	19
279	RHB			2019	10	Dry	3		No			Missing	Missing	5	0	5	33
280	RHB			2019	10	Dry	4		No			Missing	Missing	3	0	3	32
281	RHB			2019	11	Dry	0		No			Missing	Missing	1	0	1	23
282	RHB			2019	11	Dry	2		No			Missing	Missing	5	0	5	14
283	RHB			2019	11	Dry	3		No			Missing	Missing	4	0	4	19
284	RHB			2019	11	Dry	4		No			Missing	Missing	1	0	1	20
285	RHB			2020	0	Dry	0		No			Missing	Missing	1	0	1	20
286	RHB			2020	0	Dry	1		No			Missing	Missing	7	0	7	21
287	RHB			2020	0	Dry	2		No			Missing	Missing	6	0	6	44
288	RHB			2020	0	Dry	3		No			Missing	Missing	5	0	5	32
289	RHB			2020	0	Dry	5		No			Missing	Missing	3	0	3	20
290	RHB			2020	1	Dry	0		No			Missing	Missing	1	0	1	39
291	RHB			2020	1	Dry	1		No			Missing	Missing	3	0	3	40
292	RHB			2020	1	Dry	2		No			Missing	Missing	1	0	1	30
293	RHB			2020	1	Dry	3		No			Missing	Missing	9	0	9	23
294	RHB			2020	1	Dry	4		No			Missing	Missing	5	0	5	20
295	RHB			2020	2	Rainy	0		No			Missing	Missing	9	0	9	21
296	RHB			2020	2	Rainy	1		No			Missing	Missing	7	0	7	20
297	RHB			2020	2	Rainy	2		No			Missing	Missing	7	0	7	21
298	RHB			2020	2	Rainy	3		No			Missing	Missing	8	0	8	20
299	RHB			2020	2	Rainy	4		No			Missing	Missing	3	0	3	33
300	RHB			2020	3	Rainy	1		No			Missing	Missing	5	0	5	32
301	RHB			2020	3	Rainy	2		No			Missing	Missing	6	0	6	20
302	RHB			2020	3	Rainy	3		No			Missing	Missing	4	0	4	33
303	RHB			2020	4	Rainy	1		No			Missing	Missing	3	0	3	58
304	RHB			2020	4	Rainy	2		No			Missing	Missing	3	0	3	42
305	RHB			2020	4	Rainy	3		No			Missing	Missing	2	0	2	39
306	RHB			2020	5	Rainy	1		No			Missing	Missing	2	0	2	32
307	RHB			2020	5	Rainy	2		No			Missing	Missing	5	0	5	20
308	RHB			2020	5	Rainy	3		No			Missing	Missing	3	0	3	39
309	RHB			2020	6	Rainy	0		No			Missing	Missing	3	0	3	43
310	RHB			2020	6	Rainy	1		No			Missing	Missing	2	0	2	49
311	RHB			2020	6	Rainy	2		No			Missing	Missing	3	0	3	59
312	RHB			2020	6	Rainy	4		No			Missing	Missing	1	0	1	43
313	RHB			2020	7	Rainy	1		No			Missing	Missing	1	0	1	10
314	RHB			2020	7	Rainy	2		No			Missing	Missing	2	0	2	38
315	RHB			2020	7	Rainy	4		No			Missing	Missing	1	0	1	47
316	RHB			2020	8	Rainy	0		No			Missing	Missing	3	0	3	43
317	RHB			2020	8	Rainy	2		No			Missing	Missing	1	0	1	34
318	RHB			2020	8	Rainy	3		No			Missing	Missing	3	0	3	34
319	RHB			2020	9	Rainy	1		No			Missing	Missing	2	0	2	74
320	RHB			2020	9	Rainy	2		No			Missing	Missing	1	0	1	32
321	RHB			2020	9	Rainy	3		No			Missing	Missing	1	0	1	37
322	RHB			2020	9	Rainy	4		No			Missing	Missing	3	0	3	29
323	RHB	8	0	2020	10	Dry	0	1	Yes	4	2	Yes	No	3	1	2	38
324	RHB			2020	10	Dry	1		No			Missing	Missing	3	0	3	43
325	RHB			2020	10	Dry	2		No			Missing	Missing	3	0	3	39
326	RHB			2020	10	Dry	4		No			Missing	Missing	2	0	2	40
327	RHB			2020	11	Dry	0		No			Missing	Missing	1	0	1	43
328	RHB			2020	11	Dry	1		No			Missing	Missing	2	0	2	47
329	RHB			2020	11	Dry	2		No			Missing	Missing	3	0	3	32
330	RHB			2020	11	Dry	3		No			Missing	Missing	1	0	1	34
331	RHB			2020	11	Dry	4		No			Missing	Missing	2	0	2	37
332	RHB			2021	0	Dry	1		No			Missing	Missing	2	0	2	39
333	RHB			2021	0	Dry	4		No			Missing	Missing	2	0	2	39
334	RHB			2021	1	Dry	0		No			Missing	Missing	1	0	1	43
335	RHB			2021	1	Dry	1		No			Missing	Missing	1	0	1	38
336	RHB			2021	1	Dry	2		No			Missing	Missing	1	0	1	43
337	RHB			2021	1	Dry	3		No			Missing	Missing	1	0	1	23
338	RHB			2021	2	Rainy	1		No			Missing	Missing	3	0	3	20
339	RHB			2021	6	Rainy	1		No			Missing	Missing	7	0	7	29
340	RHB	23	1	2021	6	Rainy	1	8	Yes	4	3	Yes	Yes	27	1	26	28
341	RHB			2021	6	Rainy	2		No			Missing	Missing	16	0	16	98
342	RHB			2021	6	Rainy	3		No			Missing	Missing	20	0	20	39
343	RHB	30	1	2021	6	Rainy	4	31	Yes	4	1	Yes	Yes	18	1	17	94
344	RHB			2021	7	Rainy	0		No			Missing	Missing	24	0	24	102
345	RHB			2021	7	Rainy	1		No			Missing	Missing	32	0	32	98
346	RHB			2021	7	Rainy	3		No			Missing	Missing	30	0	30	97
347	RHB			2021	7	Rainy	4		No			Missing	Missing	33	0	33	88
348	RHB			2021	7	Rainy	4		No			Missing	Missing	19	0	19	83
349	RHB			2021	8	Rainy	0		Yes			Missing	Missing	17	1	16	98
350	RHB			2021	8	Rainy	1		No			Missing	Missing	19	0	19	102
351	RHB			2021	8	Rainy	2		No			Missing	Missing	39	0	39	89
352	RHB			2021	8	Rainy	3		No			Missing	Missing	27	0	27	87
353	RHB			2021	8	Rainy	4		No			Missing	Missing	31	0	31	90
354	RHB			2021	9	Rainy	1		No			Missing	Missing	3	0	3	78
355	RHB			2021	9	Rainy	1		No			Missing	Missing	23	0	23	91
356	RHB			2021	9	Rainy	2		No			Missing	Missing	35	0	35	80
357	RHB			2021	9	Rainy	3		No			Missing	Missing	34	0	34	98
358	RHB	15	1	2021	9	Rainy	4		No	4	1	Yes	Yes	36	0	36	95
359	RHB			2021	9	Rainy	5		No			Missing	Missing	1	0	1	93
360	RHB			2021	10	Dry	0		No			Missing	Missing	17	0	17	80
361	RHB			2021	10	Dry	1		No			Missing	Missing	34	0	34	89
362	RHB			2021	10	Dry	2		No			Missing	Missing	38	0	38	70
363	RHB			2021	10	Dry	3		No			Missing	Missing	25	0	25	97
364	RHB	17	0	2021	10	Dry	4	29	No	3	2	No	No	14	0	14	80
365	RHB	82	0	2021	11	Dry	0	1	Yes	3	0	Yes	No	23	1	22	94
366	RHB			2021	11	Dry	1		No			Missing	Missing	34	0	34	94
367	RHB	44	1	2021	11	Dry	2	16	No	4	2	No	No	39	0	39	92
368	RHB	22	0	2021	11	Dry	3	23	No	4	3	Yes	Yes	27	0	27	95
369	RHB	28	0	2021	11	Dry	4	27	No	4	1	Yes	Yes	30	0	30	81
370	RHB			2021	2	Rainy	2		Yes	4	3	Yes	No	3	1	2	108
371	RHB			2021	2	Rainy	2		No			Missing	Missing	1	0	1	104
372	RHB			2021	2	Rainy	4		No			Missing	Missing	1	0	1	78
373	RHB			2021	3	Rainy	1		No			Missing	Missing	1	0	1	103
374	RHB			2021	3	Rainy	2		No			Missing	Missing	3	0	3	94
375	RHB			2021	3	Rainy	3		No			Missing	Missing	1	0	1	84
376	RHB			2021	3	Rainy	4		No			Missing	Missing	1	0	1	78
377	RHB			2021	4	Rainy	2		No			Missing	Missing	3	0	3	71
378	RHB			2021	4	Rainy	3		No			Missing	Missing	7	0	7	89
379	RHB			2021	4	Rainy	4		No			Missing	Missing	3	0	3	80
380	RHB			2021	5	Rainy	0		No			Missing	Missing	1	0	1	85
381	RHB			2021	5	Rainy	1		No			Missing	Missing	3	0	3	82
382	RHB			2021	5	Rainy	2		No			Missing	Missing	6	0	6	89
383	RHB			2021	5	Rainy	3		No			Missing	Missing	3	0	3	94
384	RHB	9	1	2021	6	Rainy	0	2	Yes	4	5	No	No	1	1	0	87
385	RHB	9	1	2021	6	Rainy	1	6	Yes	4	5	No	No	1	1	0	82
386	RHB			2021	6	Rainy	2		No			Missing	Missing	2	0	2	95
387	RHB			2021	6	Rainy	3		No			Missing	Missing	1	0	1	105
388	RHB			2021	6	Rainy	4		No			Missing	Missing	2	0	2	98
389	RHB			2021	7	Rainy	1		No			Missing	Missing	1	0	1	98
390	RHB			2021	7	Rainy	2		No			Missing	Missing	2	0	2	70
391	RHB			2021	7	Rainy	3		No			Missing	Missing	1	0	1	94
392	RHB			2021	7	Rainy	4		No			Missing	Missing	1	0	1	91
393	RHB			2021	8	Rainy	1		No			Missing	Missing	2	0	2	83
394	RHB			2021	8	Rainy	2		No			Missing	Missing	3	0	3	95
395	RHB			2021	8	Rainy	4		No			Missing	Missing	1	0	1	98
396	RHB			2021	9	Rainy	2		No			Missing	Missing	2	0	2	93
397	RHB			2021	9	Rainy	3		No			Missing	Missing	2	0	2	109
398	RHB			2021	9	Rainy	4		No			Missing	Missing	1	0	1	109
399	RHB			2021	10	Dry	0		No			Missing	Missing	2	0	2	67
400	RHB			2021	10	Dry	1		No			Missing	Missing	3	0	3	87
401	RHB			2021	10	Dry	4		No			Missing	Missing	2	0	2	93
402	RHB			2021	11	Dry	2		No			Missing	Missing	1	0	1	87
403	RHB			2021	11	Dry	4		No			Missing	Missing	1	0	1	94
404	Muea MHC			2021	2	Rainy	0		No			Missing	Missing	6	0	6	74
405	Muea MHC			2018	5	Rainy	0		No			Missing	Missing	3	0	3	39
406	Muea MHC			2018	5	Rainy	1		No			Missing	Missing	5	0	5	52
407	Muea MHC			2018	5	Rainy	2		No			Missing	Missing	6	0	6	49
408	Muea MHC	8	1	2018	5	Rainy	3	21	Yes	4	3	Yes	No	5	1	4	50
409	Muea MHC			2018	5	Rainy	4		No			Missing	Missing	17	0	17	63
410	Muea MHC			2018	6	Rainy	0		No			Missing	Missing	11	0	11	90
411	Muea MHC			2018	6	Rainy	1		No			Missing	Missing	5	0	5	83
412	Muea MHC			2018	6	Rainy	2		No			Missing	Missing	6	0	6	94
413	Muea MHC	10	1	2018	6	Rainy	3	25	No	4	0	No	No	9	0	9	74
414	Muea MHC			2018	6	Rainy	4		No			Missing	Missing	2	0	2	80
415	Muea MHC			2018	7	Rainy	0		No			Missing	Missing	4	0	4	50
416	Muea MHC			2018	7	Rainy	1		No			Missing	Missing	9	0	9	52
417	Muea MHC			2018	7	Rainy	2		No			Missing	Missing	3	0	3	59
418	Muea MHC			2018	7	Rainy	3		No			Missing	Missing	1	0	1	30
419	Muea MHC			2018	8	Rainy	4		No			Missing	Missing	5	0	5	58
420	Muea MHC			2018	9	Rainy	3		No			Missing	Missing	1	0	1	72
421	Muea MHC			2018	9	Rainy	4		No			Missing	Missing	3	0	3	84
422	Muea MHC			2018	10	Dry	0		No			Missing	Missing	5	0	5	91
423	Muea MHC			2018	10	Dry	1		No			Missing	Missing	1	0	1	49
424	Muea MHC			2018	10	Dry	2		No			Missing	Missing	1	0	1	58
425	Muea MHC			2018	11	Dry	1		No			Missing	Missing	1	0	1	33
426	Muea MHC			2018	11	Dry	2		No			Missing	Missing	2	0	2	43
427	Muea MHC			2018	11	Dry	3		No			Missing	Missing	8	0	8	32
428	Muea MHC			2018	11	Dry	4		No			Missing	Missing	10	0	10	35
429	Muea MHC			2019	0	Dry	1		No			Missing	Missing	4	0	4	20
430	Muea MHC			2019	0	Dry	3		No			Missing	Missing	17	0	17	75
431	Muea MHC			2019	0	Dry	4		No			Missing	Missing	7	0	7	59
432	Muea MHC			2019	0	Dry	5		No			Missing	Missing	1	0	1	64
433	Muea MHC			2019	1	Dry	0		No			Missing	Missing	7	0	7	39
434	Muea MHC			2019	1	Dry	2		No			Missing	Missing	1	0	1	43
435	Muea MHC			2019	2	Rainy	2		No			Missing	Missing	2	0	2	43
436	Muea MHC			2019	2	Rainy	3		No			Missing	Missing	3	0	3	78
437	Muea MHC			2019	2	Rainy	3		No			Missing	Missing	2	0	2	49
438	Muea MHC			2019	3	Rainy	2		No			Missing	Missing	2	0	2	43
439	Muea MHC			2019	3	Rainy	3		No			Missing	Missing	1	0	1	88
440	Muea MHC			2019	4	Rainy	0		No			Missing	Missing	1	0	1	36
441	Muea MHC			2019	4	Rainy	0		No			Missing	Missing	1	0	1	84
442	Muea MHC			2019	4	Rainy	1		No			Missing	Missing	2	0	2	94
443	Muea MHC			2019	4	Rainy	3		No			Missing	Missing	2	0	2	70
444	Muea MHC			2019	5	Rainy	0		No			Missing	Missing	1	0	1	43
445	Muea MHC			2019	5	Rainy	2		No			Missing	Missing	1	0	1	85
446	Muea MHC			2019	5	Rainy	3		No			Missing	Missing	2	0	2	72
447	Muea MHC			2019	5	Rainy	4		No			Missing	Missing	4	0	4	74
448	Muea MHC			2019	6	Rainy	0		No			Missing	Missing	6	0	6	40
449	Muea MHC			2019	6	Rainy	1		No			Missing	Missing	2	0	2	52
450	Muea MHC			2019	6	Rainy	2		No			Missing	Missing	3	0	3	38
451	Muea MHC			2019	6	Rainy	3		No			Missing	Missing	3	0	3	54
452	Muea MHC			2019	7	Rainy	2		No			Missing	Missing	2	0	2	82
453	Muea MHC			2019	7	Rainy	3		No			Missing	Missing	5	0	5	46
454	Muea MHC			2019	8	Rainy	0		No			Missing	Missing	5	0	5	48
455	Muea MHC			2019	8	Rainy	3		No			Missing	Missing	3	0	3	92
456	Muea MHC			2019	9	Rainy	2		No			Missing	Missing	3	0	3	90
457	Muea MHC			2019	9	Rainy	3		No			Missing	Missing	2	0	2	47
458	Muea MHC			2019	9	Rainy	4		No			Missing	Missing	3	0	3	43
459	Muea MHC			2019	10	Dry	1		No			Missing	Missing	3	0	3	50
460	Muea MHC			2019	10	Dry	3		No			Missing	Missing	1	0	1	98
461	Muea MHC			2019	10	Dry	4		No			Missing	Missing	3	0	3	40
462	Muea MHC			2019	11	Dry	0		No			Missing	Missing	3	0	3	54
463	Muea MHC			2019	11	Dry	1		No			Missing	Missing	1	0	1	90
464	Muea MHC			2019	11	Dry	2		No			Missing	Missing	2	0	2	43
465	Muea MHC			2019	11	Dry	3		No			Missing	Missing	4	0	4	75
466	Muea MHC			2019	11	Dry	4		No			Missing	Missing	2	0	2	34
467	Muea MHC			2020	0	Dry	0		No			Missing	Missing	7	0	7	94
468	Muea MHC			2020	0	Dry	1		No			Missing	Missing	8	0	8	59
469	Muea MHC			2020	0	Dry	2		No			Missing	Missing	2	0	2	64
470	Muea MHC			2020	0	Dry	3		No			Missing	Missing	5	0	5	24
471	Muea MHC			2020	0	Dry	4		No			Missing	Missing	7	0	7	45
472	Muea MHC			2020	1	Dry	0		No			Missing	Missing	2	0	2	79
473	Muea MHC			2020	1	Dry	2		No			Missing	Missing	12	0	12	43
474	Muea MHC			2020	1	Dry	4		No			Missing	Missing	12	0	12	84
475	Muea MHC			2020	2	Rainy	0		No			Missing	Missing	3	0	3	45
476	Muea MHC			2020	2	Rainy	1		No			Missing	Missing	2	0	2	44
477	Muea MHC			2020	2	Rainy	3		No			Missing	Missing	5	0	5	78
478	Muea MHC			2020	3	Rainy	1		No			Missing	Missing	4	0	4	45
479	Muea MHC			2020	3	Rainy	2		No			Missing	Missing	1	0	1	84
480	Muea MHC			2020	3	Rainy	3		No			Missing	Missing	6	0	6	73
481	Muea MHC			2020	3	Rainy	4		No			Missing	Missing	8	0	8	43
482	Muea MHC			2020	4	Rainy	1		No			Missing	Missing	3	0	3	78
483	Muea MHC			2020	4	Rainy	2		No			Missing	Missing	2	0	2	43
484	Muea MHC			2020	4	Rainy	3	22	Yes	4	5	No	Yes	3	2	1	89
485	Muea MHC			2020	4	Rainy	3	22	Yes	4	5	No	Yes
486	Muea MHC			2020	4	Rainy	4	23	Yes	4	5	No	No	3	1	2	45
487	Muea MHC			2020	4	Rainy	4		No			Missing	Missing	1	0	1	76
488	Muea MHC			2020	5	Rainy	0	6	Yes	5	1	No	No	6	1	5	65
489	Muea MHC			2020	5	Rainy	1		No			Missing	Missing	2	0	2	48
490	Muea MHC			2020	5	Rainy	2		No			Missing	Missing	4	0	4	43
491	Muea MHC			2020	5	Rainy	3	27	Yes	3	1	No	No	4	1	3	48
492	Muea MHC			2020	6	Rainy	0		No			Missing	Missing	6	0	6	43
493	Muea MHC			2020	6	Rainy	1		No			Missing	Missing	3	0	3	23
494	Muea MHC			2020	6	Rainy	2	18	Yes	0	5	No	No	10	1	9	54
495	Muea MHC			2020	6	Rainy	3		No			Missing	Missing	6	0	6	97
496	Muea MHC			2020	6	Rainy	4		No			Missing	Missing	3	0	3	45
497	Muea MHC			2020	7	Rainy	1		No			Missing	Missing	4	0	4	54
498	Muea MHC			2020	7	Rainy	2		No			Missing	Missing	1	0	1	43
499	Muea MHC			2020	7	Rainy	3		No			Missing	Missing	4	0	4	49
500	Muea MHC			2020	8	Rainy	0	2	Yes			No	No	3	1	2	54
501	Muea MHC			2020	8	Rainy	2	15	Yes	5	5	No	No	4	1	3	50
502	Muea MHC			2020	8	Rainy	3		No			Missing	Missing	4	0	4	43
503	Muea MHC			2020	9	Rainy	3		No			Missing	Missing	3	0	3	44
504	Muea MHC			2020	9	Rainy	3		No			Missing	Missing	1	0	1	50
505	Muea MHC			2020	9	Rainy	4		No			Missing	Missing	3	0	3	32
506	Muea MHC			2020	10	Dry	0		No			Missing	Missing	7	0	7	48
507	Muea MHC			2020	10	Dry	1		No			Missing	Missing	7	0	7	54
508	Muea MHC			2020	10	Dry	2		No			Missing	Missing	8	0	8	58
509	Muea MHC			2020	10	Dry	3		No			Missing	Missing	4	0	4	43
510	Muea MHC			2020	11	Dry	0		No			Missing	Missing	6	0	6	45
511	Muea MHC			2020	11	Dry	1		No			Missing	Missing	2	0	2	76
512	Muea MHC			2020	11	Dry	2		No			Missing	Missing	5	0	5	47
513	Muea MHC			2020	11	Dry	3		No			Missing	Missing	1	0	1	49
514	Muea MHC			2020	11	Dry	4		No			Missing	Missing	2	0	2	43
515	Muea MHC			2021	0	Dry	1		No			Missing	Missing	3	0	3	49
516	Muea MHC			2021	0	Dry	2		No			Missing	Missing	1	0	1	43
517	Muea MHC			2021	0	Dry	3		No			Missing	Missing	3	0	3	95
518	Muea MHC			2021	0	Dry	4		No			Missing	Missing	3	0	3	94
519	Muea MHC			2021	1	Dry	0		No			Missing	Missing	2	0	2	53
520	Muea MHC			2021	1	Dry	1		No			Missing	Missing	3	0	3	84
521	Muea MHC	36	1	2021	1	Dry	2	14	No	0	1	Yes	No	3	0	3	43
522	Muea MHC			2021	2	Rainy	0		No			Missing	Missing	1	0	1	29
523	Muea MHC			2021	2	Rainy	1		No			Missing	Missing	1	0	1	40
524	Muea MHC			2021	2	Rainy	2		No			Missing	Missing	5	0	5	43
525	Muea MHC			2021	2	Rainy	3		No			Missing	Missing	3	0	3	40
526	Muea MHC	75	1	2021	3	Rainy	0	3	Yes	0	1	Yes	No	3	1	2	43
527	Muea MHC			2021	3	Rainy	1		No			Missing	Missing	10	0	10	44
528	Muea MHC	38	0	2021	3	Rainy	2	15	No	4	0	Yes	No	6	0	6	54
529	Muea MHC			2021	3	Rainy	4		No			Missing	Missing	2	0	2	49
530	Muea MHC			2021	4	Rainy	1		No			Missing	Missing	5	0	5	54
531	Muea MHC			2021	4	Rainy	2		No			Missing	Missing	2	0	2	34
532	Muea MHC			2021	4	Rainy	3		No			Missing	Missing	2	0	2	53
533	Muea MHC			2021	4	Rainy	4		No			Missing	Missing	6	0	6	84
534	Muea MHC			2021	5	Rainy	0		No			Missing	Missing	4	0	4	54
535	Muea MHC			2021	5	Rainy	1		No			Missing	Missing	6	0	6	95
536	Muea MHC			2021	5	Rainy	2		No			Missing	Missing	4	0	4	54
537	Muea MHC			2021	5	Rainy	3		No			Missing	Missing	9	0	9	90
538	Muea MHC	26	1	2021	6	Rainy	0	3	No	0	5	Yes	Yes	4	0	4	93
539	Muea MHC			2021	6	Rainy	1		No			Missing	Missing	2	0	2	39
540	Muea MHC			2021	6	Rainy	2		No			Missing	Missing	4	0	4	34
541	Muea MHC			2021	6	Rainy	3		No			Missing	Missing	8	0	8	45
542	Muea MHC			2021	6	Rainy	4		No			Missing	Missing	2	0	2	65
543	Muea MHC	27	0	2021	7	Rainy	0	4	Yes	4	0	Yes	Yes	7	1	6	63
544	Muea MHC			2021	7	Rainy	1		No			Missing	Missing	5	0	5	69
545	Muea MHC	18	1	2021	7	Rainy	2	21	Yes	4	5	No	No	6	1	5	67
546	Muea MHC	53	0	2021	7	Rainy	3	27	Yes	3	1	No	No	15	1	14	54
547	Muea MHC			2021	7	Rainy	4		No			Missing	Missing	1	0	1	70
548	Muea MHC			2021	8	Rainy	1		No			Missing	Missing	10	0	10	44
549	Muea MHC			2021	8	Rainy	2		No			Missing	Missing	3	0	3	54
550	Muea MHC			2021	8	Rainy	3		No			Missing	Missing	1	0	1	55
551	Muea MHC	15	1	2021	9	Rainy	1	6	No	0	1	No	No	5	0	5	32
552	Muea MHC	2	0	2021	9	Rainy	2	12	Yes	0	1	Yes	No	8	1	7	45
553	Muea MHC	21	1	2021	9	Rainy	3	21	Yes	4	0	Yes	No	5	1	4	23
554	Muea MHC			2021	9	Rainy	4		No			Missing	Missing	7	0	7	53
555	Muea MHC			2021	10	Dry	0		No			Missing	Missing	5	0	5	25
556	Muea MHC			2021	10	Dry	1		No			Missing	Missing	4	0	4	54
557	Muea MHC			2021	10	Dry	2		No			Missing	Missing	2	0	2	24
558	Muea MHC			2021	10	Dry	3		No			Missing	Missing	9	0	9	64
559	Muea MHC			2021	10	Dry	5		No			Missing	Missing	1	0	1	34
560	Muea MHC			2021	11	Dry	0		No			Missing	Missing	4	0	4	25
561	Muea MHC	1	0	2021	11	Dry	1	7	Yes	3	5	No	No	6	1	5	64
562	Muea MHC			2021	11	Dry	2		No			Missing	Missing	6	0	6	24
563	Muea MHC			2021	11	Dry	3		No			Missing	Missing	5	0	5	56
564	Muea MHC			2021	11	Dry	4		No			Missing	Missing	8	0	8	67
565	MMH			2018	5	Rainy	0		No			Missing	Missing	11	0	11	27
566	MMH			2018	5	Rainy	1		No			Missing	Missing	38	0	38	69
567	MMH			2018	5	Rainy	2		No			Missing	Missing	41	0	41	81
568	MMH			2018	5	Rainy	3		No			Missing	Missing	11	0	11	23
569	MMH			2018	5	Rainy	4		No			Missing	Missing	25	0	25	50
570	MMH	36	1	2018	6	Rainy	0	6	Yes	0	1	No	Yes	35	1	34	70
571	MMH			2018	6	Rainy	1		No			Missing	Missing	31	0	31	62
572	MMH			2018	6	Rainy	2		No			Missing	Missing	32	0	32	63
573	MMH			2018	6	Rainy	3		No			Missing	Missing	32	0	32	62
574	MMH			2018	7	Rainy	0		No			Missing	Missing	23	0	23	46
575	MMH			2018	7	Rainy	1		No			Missing	Missing	24	0	24	48
576	MMH			2018	7	Rainy	2		No			Missing	Missing	29	0	29	51
577	MMH			2018	7	Rainy	3		No			Missing	Missing	27	0	27	52
578	MMH			2018	7	Rainy	4		No			Missing	Missing	35	0	35	70
579	MMH			2018	8	Rainy	0		No			Missing	Missing	5	0	5	10
580	MMH			2018	8	Rainy	1		No			Missing	Missing	34	0	34	66
581	MMH			2018	8	Rainy	2		No			Missing	Missing	27	0	27	54
582	MMH			2018	8	Rainy	3		No			Missing	Missing	19	0	19	43
583	MMH			2018	8	Rainy	4		No			Missing	Missing	20	0	20	40
584	MMH			2018	9	Rainy	0		No			Missing	Missing	10	0	10	22
585	MMH			2018	9	Rainy	1		No			Missing	Missing	31	0	31	66
586	MMH			2018	9	Rainy	2		No			Missing	Missing	30	0	30	60
587	MMH	0	1	2018	9	Rainy	3	25	No	3	0	No	Yes	25	0	25	50
588	MMH			2018	9	Rainy	4		No			Missing	No	28	0	28	63
589	MMH			2018	10	Dry	0		No			No	Missing	12	0	12	25
590	MMH			2018	10	Dry	1		No			Missing	Missing	30	0	30	62
591	MMH			2018	10	Dry	2		No			No	Missing	32	0	32	62
592	MMH			2018	10	Dry	3		No			Missing	Missing	24	0	24	45
593	MMH			2018	10	Dry	4		No			Missing	Missing	23	0	23	49
594	MMH			2018	11	Dry	0		No			Missing	Missing	2	0	2	4
595	MMH			2018	11	Dry	1		No			Missing	Missing	23	0	23	50
596	MMH			2018	11	Dry	2		No			Missing	Missing	21	0	21	44
597	MMH			2018	11	Dry	3		No			Missing	Missing	30	0	30	60
598	MMH			2018	11	Dry	4		No			No	Missing	23	0	23	46
599	MMH			2018	11	Dry	5		No			Missing	Missing	1	0	1	2
600	MMH	8	1	2019	0	Dry	0		Yes	4	3	No	Yes	27	1	26	51
601	MMH			2019	0	Dry	1		No			Missing	Missing	28	0	28	48
602	MMH			2019	0	Dry	2		No			Missing	Missing	28	0	28	58
603	MMH			2019	0	Dry	3		No			Missing	Missing	27	0	27	47
604	MMH			2019	0	Dry	4		No			Missing	Missing	20	0	20	40
605	MMH			2019	1	Dry	0		No			Missing	Missing	10	0	10	20
606	MMH			2019	1	Dry	1		No			Missing	Missing	5	0	5	55
607	MMH			2019	1	Dry	1		No			Missing	Missing	18	0	18	64
608	MMH			2019	1	Dry	3		No			Missing	Missing	20	0	20	90
609	MMH			2019	1	Dry	4		No			Missing	Missing	12	0	12	38
610	MMH			2019	2	Rainy	0		No			Missing	Missing	4	0	4	8
611	MMH			2019	2	Rainy	1		No			Missing	Missing	26	0	26	51
612	MMH			2019	2	Rainy	2		No			Missing	Missing	25	0	25	50
613	MMH			2019	2	Rainy	3		No			Missing	Missing	20	0	20	40
614	MMH			2019	2	Rainy	4		No			Missing	Missing	30	0	30	60
615	MMH			2019	2	Rainy	5		No			Missing	Missing	3	0	3	8
616	MMH			2019	3	Rainy	0		No			Missing	Missing	17	0	17	39
617	MMH			2019	3	Rainy	1		No			Missing	Missing	26	0	26	47
618	MMH			2019	3	Rainy	2		No			Missing	Missing	26	0	26	46
619	MMH			2019	3	Rainy	3		No			Missing	Missing	23	0	23	43
620	MMH			2019	3	Rainy	4		No			Missing	Missing	15	0	15	34
621	MMH			2019	4	Rainy	0		No			Missing	Missing	12	0	12	24
622	MMH			2019	4	Rainy	1		No			Missing	Missing	42	0	42	82
623	MMH			2019	4	Rainy	2		No			Missing	Missing	31	0	31	61
624	MMH			2019	4	Rainy	3		No			Missing	Missing	28	0	28	60
625	MMH			2019	4	Rainy	4		No			Missing	Missing	26	0	26	52
626	MMH			2019	5	Rainy	0		No			Missing	Missing	6	0	6	12
627	MMH			2019	5	Rainy	1		No			Missing	Missing	36	0	36	62
628	MMH			2019	5	Rainy	2		No			Missing	Missing	25	0	25	50
629	MMH			2019	5	Rainy	3		No			Missing	Missing	31	0	31	61
630	MMH			2019	5	Rainy	4		No			Missing	Missing	21	0	21	41
631	MMH			2019	5	Rainy	5		No			Missing	Missing	1	0	1	3
632	MMH			2019	6	Rainy	0		No			Missing	Missing	34	0	34	69
633	MMH			2019	6	Rainy	1		No			Missing	Missing	33	0	33	71
634	MMH	30	0	2019	6	Rainy	2	16	Yes	4	0	No	Yes	27	1	26	47
635	MMH	23	1	2019	6	Rainy	3	22	Yes	0	1	No	Yes	40	3	37	80
636	MMH	71	1	2019	6	Rainy	3	24	Yes	4	5	No	No
637	MMH	0	1	2019	6	Rainy	3	24	Yes	0	0	No	Yes
638	MMH	41	0	2019	6	Rainy	4	31	Yes	4	0	No	Yes	15	1	14	30
639	MMH			2019	7	Rainy	0		No			Missing	Missing	14	0	14	29
640	MMH			2019	7	Rainy	1		No			Missing	Missing	17	0	17	34
641	MMH			2019	7	Rainy	2		No			Missing	Missing	51	0	51	105
642	MMH			2019	7	Rainy	3		No			Missing	Missing	42	0	42	88
643	MMH			2019	7	Rainy	4		No			Missing	Missing	40	0	40	84
644	MMH			2019	8	Rainy	0		No			Missing	Missing	29	0	29	49
645	MMH			2019	8	Rainy	1		No			Missing	Missing	23	0	23	46
646	MMH			2019	8	Rainy	2		No			Missing	Missing	29	0	29	54
647	MMH			2019	8	Rainy	3		No			Missing	Missing	27	0	27	67
648	MMH			2019	8	Rainy	4		No			Missing	Missing	5	0	5	10
649	MMH			2019	9	Rainy	0		No			Missing	Missing	18	0	18	38
650	MMH			2019	9	Rainy	1		No			Missing	Missing	27	0	27	48
651	MMH			2019	9	Rainy	2		No			Missing	Missing	31	0	31	62
652	MMH			2019	9	Rainy	3		No			Missing	Missing	20	0	20	40
653	MMH			2019	9	Rainy	4		No			Missing	Missing	17	0	17	38
654	MMH			2019	10	Dry	0		No			Missing	Missing	12	0	12	24
655	MMH			2019	10	Dry	1		No			Missing	Missing	12	0	12	32
656	MMH			2019	10	Dry	2		No			Missing	Missing	37	0	37	71
657	MMH			2019	10	Dry	3		No			Missing	Missing	36	0	36	73
658	MMH			2019	10	Dry	4		No			Missing	Missing	32	0	32	65
659	MMH			2019	11	Dry	0		No			Missing	Missing	39	0	39	79
660	MMH			2019	11	Dry	1		No			Missing	Missing	30	0	30	60
661	MMH			2019	11	Dry	2		No			Missing	Missing	28	0	28	59
662	MMH			2019	11	Dry	3		No			Missing	Missing	28	0	28	58
663	MMH			2019	11	Dry	4		No			Missing	Missing	8	0	8	16
664	MMH			2020	0	Dry	0		No			Missing	Missing	18	0	18	37
665	MMH			2020	0	Dry	1		No			Missing	Missing	56	0	56	112
666	MMH			2020	0	Dry	2		No			Missing	Missing	29	0	29	52
667	MMH			2020	0	Dry	3		No			Missing	Missing	38	0	38	74
668	MMH			2020	0	Dry	4		No			Missing	Missing	17	0	17	45
669	MMH			2020	1	Dry	0		No			Missing	Missing	4	0	4	9
670	MMH			2020	1	Dry	1		No			Missing	Missing	18	0	18	39
671	MMH			2020	1	Dry	2		No			Missing	Missing	22	0	22	45
672	MMH			2020	1	Dry	3		No			Missing	Missing	26	0	26	49
673	MMH			2020	1	Dry	4		No			Missing	Missing	18	0	18	36
674	MMH			2020	2	Rainy	0		No			Missing	Missing	29	0	29	54
675	MMH			2020	2	Rainy	1		No			Missing	Missing	37	0	37	72
676	MMH			2020	2	Rainy	2		No			Missing	Missing	22	0	22	53
677	MMH	1	1	2020	2	Rainy	3	28	No	4	0	Yes	Yes	23	0	23	48
678	MMH			2020	2	Rainy	4		No			Missing	Missing	8	0	8	16
679	MMH			2020	3	Rainy	0		No			Missing	Missing	12	0	12	29
680	MMH			2020	3	Rainy	1		No			Missing	Missing	18	0	18	36
681	MMH			2020	3	Rainy	2		No			Missing	Missing	28	0	28	55
682	MMH			2020	3	Rainy	3		No			Missing	Missing	24	0	24	49
683	MMH			2020	3	Rainy	4		No			Missing	Missing	11	0	11	22
684	MMH			2020	4	Rainy	0		No			Missing	Missing	7	0	7	14
685	MMH			2020	4	Rainy	1		No			Missing	Missing	27	0	27	59
686	MMH			2020	4	Rainy	2		No			Missing	Missing	29	0	29	60
687	MMH			2020	4	Rainy	3		No			Missing	Missing	39	0	39	67
688	MMH			2020	4	Rainy	4		No			Missing	Missing	39	0	39	71
689	MMH			2020	5	Rainy	0		No			Missing	Missing	40	0	40	81
690	MMH	28	1	2020	5	Rainy	1	9	Yes	3	0	No	No	53	1	52	109
691	MMH	68	0	2020	5	Rainy	1	13	No	4	1	No	Yes	53	0	53	112
692	MMH	67	1	2020	5	Rainy	1	13	Yes	4	0	No	No	53	1	52	105
693	MMH			2020	5	Rainy	2		No			Missing	Missing	39	0	39	82
694	MMH		0	2020	5	Rainy	2		No			Missing	Missing	27	0	27	54
695	MMH			2020	5	Rainy	3		No			Missing	Missing	43	0	43	88
696	MMH			2020	5	Rainy	4		No			Missing	Missing	4	0	4	8
697	MMH			2020	6	Rainy	0		No			Missing	Missing	16	0	16	33
698	MMH			2020	6	Rainy	1		No			Missing	Missing	24	0	24	49
699	MMH			2020	6	Rainy	2		No			Missing	Missing	30	0	30	60
700	MMH			2020	6	Rainy	3		No			Missing	Missing	15	0	15	30
701	MMH			2020	6	Rainy	4		No			Missing	Missing	27	0	27	56
702	MMH			2020	7	Rainy	0		No			Missing	Missing	1	0	1	4
703	MMH			2020	7	Rainy	1		No			Missing	Missing	33	0	33	74
704	MMH			2020	7	Rainy	2		No			Missing	Missing	25	0	25	50
705	MMH			2020	7	Rainy	3		No			Missing	Missing	25	0	25	55
706	MMH			2020	7	Rainy	4		No			Missing	Missing	34	0	34	71
707	MMH			2020	7	Rainy	5		No			Missing	Missing	1	0	1	3
708	MMH			2020	8	Rainy	0		No			Missing	Missing	34	0	34	68
709	MMH			2020	8	Rainy	1		No			Missing	Missing	68	0	68	132
710	MMH			2020	8	Rainy	2		No			Missing	Missing	23	0	23	64
711	MMH	48	1	2020	8	Rainy	4	28	No	0	5	No	Yes	41	0	41	82
712	MMH			2020	8	Rainy	4		No			Missing	Missing	36	0	36	76
713	MMH	13	1	2020	9	Rainy	0	3	No	4	2	No	No	14	0	14	28
714	MMH			2020	9	Rainy	1		No			Missing	Missing	52	0	52	110
715	MMH			2020	9	Rainy	2		No			Missing	Missing	31	0	31	66
716	MMH			2020	9	Rainy	3		No			Missing	Missing	27	0	27	54
717	MMH			2020	9	Rainy	4		No			Missing	Missing	34	0	34	70
718	MMH			2020	10	Dry	0		No			Missing	Missing	31	0	31	61
719	MMH			2020	10	Dry	1		No			Missing	Missing	25	0	25	52
720	MMH			2020	10	Dry	2		No			Missing	Missing	31	0	31	66
721	MMH			2020	10	Dry	3		No			Missing	Missing	33	0	33	66
722	MMH			2020	10	Dry	4		No			Missing	Missing	7	0	7	16
723	MMH			2020	11	Dry	0		No			Missing	Missing	24	0	24	49
724	MMH			2020	11	Dry	1		No			Missing	Missing	27	0	27	57
725	MMH			2020	11	Dry	2		No			Missing	Missing	20	0	20	40
726	MMH			2020	11	Dry	3		No			Missing	Missing	22	0	22	45
727	MMH			2020	11	Dry	4		No			Missing	Missing	32	0	32	68
728	MMH			2021	0	Dry	0		No			Missing	Missing	3	0	3	6
729	MMH			2021	0	Dry	1		No			Missing	Missing	25	0	25	50
730	MMH			2021	0	Dry	2		No			Missing	Missing	22	0	22	44
731	MMH	6	1	2021	0	Dry	3	17	Yes	0	1	Yes	Yes	40	1	39	78
732	MMH			2021	0	Dry	4		No			Missing	Missing	35	0	35	70
733	MMH			2020	1	Dry	0		No			Missing	Missing	27	0	27	56
734	MMH			2021	1	Dry	1		No			Missing	Missing	28	0	28	53
735	MMH			2021	1	Dry	2		No			Missing	Missing	35	0	35	70
736	MMH			2021	1	Dry	3		No			Missing	Missing	27	0	27	51
737	MMH			2021	1	Dry	4		No			Missing	Missing	3	0	3	9
738	MMH			2021	2	Rainy	0		No			Missing	Missing	40	0	40	80
739	MMH			2021	2	Rainy	1		No			Missing	Missing	42	0	42	88
740	MMH			2021	2	Rainy	2		No			Missing	Missing	21	0	21	42
741	MMH			2021	2	Rainy	3		No			Missing	Missing	38	0	38	79
742	MMH			2021	2	Rainy	4		No			Missing	Missing	21	0	21	43
743	MMH			2021	3	Rainy	0		No			Missing	Missing	12	0	12	24
744	MMH			2021	3	Rainy	1		No			Missing	Missing	37	0	37	74
745	MMH			2021	3	Rainy	2		No			Missing	Missing	36	0	36	68
746	MMH	21	0	2021	3	Rainy	3	24	No	3	5	No	No	36	0	36	73
747	MMH			2021	3	Rainy	4		No			Missing	Missing	28	0	28	58
748	MMH			2021	4	Rainy	0		No			Missing	Missing	2	0	2	5
749	MMH			2021	4	Rainy	1		No			Missing	Missing	32	0	32	67
750	MMH			2021	4	Rainy	2		No			Missing	Missing	30	0	30	60
751	MMH			2021	4	Rainy	3		No			Missing	Missing	38	0	38	76
752	MMH			2021	4	Rainy	4		No			Missing	Missing	29	0	29	63
753	MMH			2021	4	Rainy	5		No			Missing	Missing	5	0	5	10
754	MMH			2021	5	Rainy	0		No			Missing	Missing	35	0	35	70
755	MMH			2021	5	Rainy	1		No			Missing	Missing	46	0	46	89
756	MMH			2021	5	Rainy	2		No			Missing	Missing	30	0	30	60
757	MMH			2021	5	Rainy	3		No			Missing	Missing	36	0	36	79
758	MMH			2021	5	Rainy	4		No			Missing	Missing	23	0	23	54
759	MMH			2021	6	Rainy	0		No			Missing	Missing	24	0	24	49
760	MMH			2021	6	Rainy	1		No			Missing	Missing	41	0	41	88
761	MMH			2021	6	Rainy	2		No			Missing	Missing	46	0	46	90
762	MMH			2021	6	Rainy	3		No			Missing	Missing	37	0	37	77
763	MMH			2021	6	Rainy	4		No			Missing	Missing	52	0	52	110
764	MMH			2021	7	Rainy	0		No			Missing	Missing	54	0	54	120
765	MMH			2021	7	Rainy	1		No			Missing	Missing	49	0	49	98
766	MMH			2021	7	Rainy	2		No			Missing	Missing	57	0	57	121
767	MMH			2021	7	Rainy	3		Yes			Missing	Missing	69	1	68	129
768	MMH			2021	7	Rainy	4		No			Missing	Missing	38	0	38	70
769	MMH			2021	8	Rainy	0		No			Missing	Missing	54	0	54	112
770	MMH			2021	8	Rainy	1		No			Missing	Missing	123	0	123	244
771	MMH			2021	8	Rainy	2		No			Missing	Missing	45	0	45	90
772	MMH		0	2021	8	Rainy	3		No			Missing	Missing	44	0	44	89
773	MMH	5	0	2021	8	Rainy	4	27	No	0	1	No	Yes	38	0	38	75
774	MMH			2021	9	Rainy	0		No			Missing	Missing	6	0	6	12
775	MMH			2021	9	Rainy	1		No			Missing	Missing	40	0	40	80
776	MMH			2021	9	Rainy	2		No			Missing	Missing	47	0	47	99
777	MMH			2021	9	Rainy	3		No			Missing	Missing	32	0	32	78
778	MMH			2021	9	Rainy	4		No			Missing	Missing	47	0	47	93
779	MMH			2021	9	Rainy	5		No			Missing	Missing	3	0	3	7
780	MMH			2021	10	Dry	0		No			Missing	Missing	37	0	37	74
781	MMH			2021	10	Dry	1		No			Missing	Missing	45	0	45	90
782	MMH			2021	10	Dry	2		No			Missing	Missing	54	0	54	102
783	MMH			2021	10	Dry	3		No			Missing	Missing	50	0	50	100
784	MMH			2021	10	Dry	4		No			Missing	Missing	13	0	13	27
785	MMH			2021	11	Dry	0		No			No	Missing	36	0	36	73
786	MMH			2021	11	Dry	1		No			Missing	Missing	63	0	63	125
787	MMH			2021	11	Dry	2		No			Missing	Missing	34	0	34	79
788	MMH			2021	11	Dry	3		No			Missing	Missing	35	0	35	70
789	MMH			2021	11	Dry	4		No			Missing	Missing	51	0	51	104
790	BTIHC			2018	5	Rainy	2		No			Missing	Missing	4	0	4	25
791	BTIHC			2018	5	Rainy	4		No			Missing	Missing	1	0	1	26
792	BTIHC			2018	6	Rainy	0		No			Missing	Missing	2	0	2	25
793	BTIHC			2018	6	Rainy	1		No			Missing	Missing	1	0	1	28
794	BTIHC			2018	6	Rainy	2		No			Missing	Missing	3	0	3	23
795	BTIHC			2018	6	Rainy	3		No			Missing	Missing	1	0	1	20
796	BTIHC			2018	7	Rainy	2		No			Missing	Missing	1	0	1	17
797	BTIHC			2018	7	Rainy	4		No			Missing	Missing	1	0	1	38
798	BTIHC		1	2018	8	Rainy	1		No			Missing	Missing	1	0	1	31
799	BTIHC			2018	8	Rainy	2		No			Missing	Missing	4	0	4	22
800	BTIHC	2	1	2018	8	Rainy	4	26	Yes			No	No	3	1	2	33
801	BTIHC			2018	9	Rainy	2		No			Missing	Missing	1	0	1	34
802	BTIHC			2018	9	Rainy	3		No			Missing	Missing	1	0	1	39
803	BTIHC			2018	10	Dry	1		No			Missing	Missing	2	0	2	41
804	BTIHC			2018	10	Dry	2		No			Missing	Missing	4	0	4	37
805	BTIHC			2018	10	Dry	3		No			Missing	Missing	4	0	4	46
806	BTIHC			2018	10	Dry	4		No			Missing	Missing	3	0	3	42
807	BTIHC			2018	11	Dry	1		No			Missing	Missing	1	0	1	22
808	BTIHC			2018	11	Dry	3		No			Missing	Missing	2	0	2	19
809	BTIHC		0	2018	11	Dry	4		No			Missing	Missing	2	0	2	33
810	BTIHC		1	2019	0	Dry	3		No			Missing	Missing	1	0	1	37
811	BTIHC			2019	0	Dry	4		No			Missing	Missing	1	0	1	29
812	BTIHC			2019	1	Dry	3		No			Missing	Missing	2	0	2	21
813	BTIHC			2019	1	Dry	4		No			Missing	Missing	2	0	2	18
814	BTIHC			2019	2	Rainy	0		No			Missing	Missing	3	0	3	29
815	BTIHC			2019	2	Rainy	1		No			Missing	Missing	5	0	5	23
816	BTIHC			2019	2	Rainy	2		No			No	Missing	1	0	1	22
817	BTIHC			2019	2	Rainy	3		No			Missing	Missing	1	0	1	38
818	BTIHC			2019	2	Rainy	4		No			Missing	Missing	4	0	4	38
819	BTIHC			2019	2	Rainy	5		No			Missing	Missing	2	0	2	28
820	BTIHC			2019	3	Rainy	1		No			Missing	Missing	6	0	6	73
821	BTIHC			2019	3	Rainy	1		No			Missing	Missing	3	0	3	28
822	BTIHC			2019	3	Rainy	4		No			Missing	Missing	1	0	1	26
823	BTIHC			2019	4	Rainy	1		No			Missing	Missing	4	0	4	38
824	BTIHC			2021	11	Dry	2		No			Missing	Missing	3	0	3	33
825	BTIHC			2021	11	Dry	3		No			Missing	Missing	2	0	2	27
826	BTIHC			2021	11	Dry	4		No			Missing	Missing	1	0	1	38
827	BTIHC			2019	8	Rainy	0		No			Missing	Missing	3	0	3	39
828	BTIHC			2019	8	Rainy	2		No			Missing	Missing	6	0	6	48
829	BTIHC			2019	9	Rainy	0		No			Missing	Missing	1	0	1	22
830	BTIHC			2019	9	Rainy	1		No			Missing	Missing	1	0	1	19
831	BTIHC			2019	9	Rainy	2		No			Missing	Missing	2	0	2	21
832	BTIHC			2019	9	Rainy	3		No			Missing	Missing	4	0	4	20
833	BTIHC			2019	9	Rainy	4		No			Missing	Missing	6	0	6	24
834	BTIHC			2019	10	Dry	0		No			Missing	Missing	1	0	1	18
835	BTIHC			2019	10	Dry	1		No			Missing	Missing	7	0	7	28
836	BTIHC			2019	10	Dry	2		No			Missing	Missing	6	0	6	39
837	BTIHC			2019	10	Dry	3		No			Missing	Missing	7	0	7	31
838	BTIHC			2019	10	Dry	4		No			Missing	Missing	8	0	8	29
839	BTIHC		0	2020	0	Dry	0		No			Missing	Missing	1	0	1	19
840	BTIHC	7	1	2020	0	Dry	1	11	Yes	0	5	No	No	2	1	1	23
841	BTIHC			2020	0	Dry	2		No			Missing	Missing	3	0	3	22
842	BTIHC			2020	0	Dry	3		No			Missing	Missing	4	0	4	23
843	BTIHC			2020	1	Dry	1		No			Missing	Missing	2	0	2	17
844	BTIHC			2020	1	Dry	2		No			Missing	Missing	3	0	3	26
845	BTIHC			2020	1	Dry	3		No			Missing	Missing	3	0	3	38
846	BTIHC			2020	1	Dry	4		No			Missing	Missing	1	0	1	21
847	BTIHC			2020	2	Rainy	0		No			Missing	Missing	3	0	3	19
848	BTIHC			2020	2	Rainy	1		No			Missing	Missing	2	0	2	22
849	BTIHC			2020	2	Rainy	3		No			Missing	Missing	1	0	1	26
850	BTIHC			2020	3	Rainy	2		No			Missing	Missing	3	0	3	28
851	BTIHC			2019	4	Rainy	2		No			Missing	Missing	2	0	2	18
852	BTIHC			2019	4	Rainy	3		No			Missing	Missing	2	0	2	17
853	BTIHC		0	2019	5	Rainy	0		No			Missing	Missing	1	0	1	28
854	BTIHC			2019	5	Rainy	1		Yes			Missing	Missing	4	1	3	18
855	BTIHC			2019	5	Rainy	2		No			Missing	Missing	11	0	11	18
856	BTIHC			2019	5	Rainy	3		No			Missing	Missing	3	0	3	28
857	BTIHC			2019	5	Rainy	4		No			Missing	Missing	2	0	2	30
858	BTIHC			2019	6	Rainy	0		No			Missing	Missing	4	0	4	19
859	BTIHC			2019	6	Rainy	1		No			Missing	Missing	4	0	4	11
860	BTIHC			2019	6	Rainy	2		No			Missing	Missing	2	0	2	12
861	BTIHC			2019	6	Rainy	3		No			Missing	Missing	8	0	8	28
862	BTIHC			2019	7	Rainy	0		No			Missing	Missing	2	0	2	21
863	BTIHC			2019	7	Rainy	1		No			Missing	Missing	9	0	9	32
864	BTIHC			2019	7	Rainy	2		No			Missing	Missing	3	0	3	42
865	BTIHC			2019	7	Rainy	3		No			Missing	Missing	1	0	1	31
866	BTIHC			2019	7	Rainy	4		No			Missing	Missing	1	0	1	28
867	BTIHC			2020	3	Rainy	3		No			Missing	Missing	1	0	1	25
868	BTIHC			2020	4	Rainy	2		No			Missing	Missing	1	0	1	29
869	BTIHC			2020	4	Rainy	3		No			Missing	Missing	1	0	1	15
870	BTIHC			2020	4	Rainy	4		No			Missing	Missing	4	0	4	18
871	BTIHC			2020	5	Rainy	0		No			Missing	Missing	4	0	4	14
872	BTIHC			2020	5	Rainy	1		No			Missing	Missing	6	0	6	30
873	BTIHC			2020	5	Rainy	2		No			Missing	Missing	1	0	1	26
874	BTIHC			2020	5	Rainy	3		No			Missing	Missing	3	0	3	20
875	BTIHC			2020	5	Rainy	4		No			Missing	Missing	1	0	1	30
876	BTIHC			2020	6	Rainy	0		No			Missing	Missing	1	0	1	28
877	BTIHC			2020	6	Rainy	1		No			Missing	Missing	4	0	4	39
878	BTIHC			2020	7	Rainy	1		No			Missing	Missing	1	0	1	36
879	BTIHC			2020	7	Rainy	2		No			Missing	Missing	2	0	2	29
880	BTIHC			2020	7	Rainy	3		No			Missing	Missing	1	0	1	39
881	BTIHC			2020	8	Rainy	0		No			Missing	Missing	5	0	5	37
882	BTIHC			2020	8	Rainy	0		No			Missing	Missing	3	0	3	27
883	BTIHC			2020	8	Rainy	1		No			Missing	Missing	4	0	4	30
884	BTIHC			2020	8	Rainy	2		No			Missing	Missing	3	0	3	27
885	BTIHC			2020	8	Rainy	2		No			Missing	Missing	3	0	3	39
886	BTIHC			2020	8	Rainy	3		No			Missing	Missing	4	0	4	47
887	BTIHC			2020	8	Rainy	4		No			Missing	Missing	3	0	3	26
888	BTIHC			2020	11	Dry	0		No			Missing	Missing	5	0	5	33
889	BTIHC			2020	11	Dry	1		No			Missing	Missing	1	0	1	24
890	BTIHC			2020	11	Dry	2		No			Missing	Missing	5	0	5	26
891	BTIHC			2020	11	Dry	4		No			Missing	Missing	1	0	1	39
892	BTIHC			2020	9	Rainy	0		No			Missing	Missing	3	0	3	40
893	BTIHC			2020	9	Rainy	1		No			Missing	Missing	5	0	5	42
894	BTIHC			2020	9	Rainy	2		No			Missing	Missing	4	0	4	42
895	BTIHC			2020	9	Rainy	3		No			Missing	Missing	5	0	5	38
896	BTIHC			2020	9	Rainy	4		No			Missing	Missing	2	0	2	48
897	BTIHC			2020	10	Dry	0		No			Missing	Missing	4	0	4	37
898	BTIHC			2020	10	Dry	1		No			Missing	Missing	5	0	5	36
899	BTIHC			2020	10	Dry	2		No			Missing	Missing	4	0	4	29
900	BTIHC			2020	10	Dry	3		No			Missing	Missing	3	0	3	39
901	BTIHC			2021	0	Dry	1		No			Missing	Missing	4	0	4	37
902	BTIHC			2021	0	Dry	2		No			Missing	Missing	2	0	2	29
903	BTIHC			2021	0	Dry	3		No			Missing	Missing	2	0	2	20
904	BTIHC			2021	0	Dry	3		No			Missing	Missing	3	0	3	71
905	BTIHC			2021	1	Dry	0		No			Missing	Missing	9	0	9	38
906	BTIHC			2021	1	Dry	1		No			Missing	Missing	2	0	2	27
907	BTIHC			2021	1	Dry	2		No			Missing	Missing	4	0	4	37
908	BTIHC			2021	1	Dry	3		No			Missing	Missing	1	0	1	41
909	BTIHC			2021	2	Rainy	0		No			Missing	Missing	3	0	3	24
910	BTIHC			2021	2	Rainy	1		No			Missing	Missing	2	0	2	37
911	BTIHC			2021	2	Rainy	2		No			Missing	Missing	2	0	2	23
912	BTIHC			2021	2	Rainy	3		No			Missing	Missing	1	0	1	12
913	BTIHC			2021	2	Rainy	4		No			Missing	Missing	3	0	3	30
914	BTIHC			2021	3	Rainy	0		No			Missing	Missing	1	0	1	33
915	BTIHC			2021	3	Rainy	2		No			Missing	Missing	5	0	5	23
916	BTIHC			2021	3	Rainy	3		No			Missing	Missing	4	0	4	27
917	BTIHC			2021	3	Rainy	4		No			Missing	Missing	3	0	3	20
918	BTIHC			2021	4	Rainy	0		No			Missing	Missing	1	0	1	27
919	BTIHC			2021	4	Rainy	1		No			Missing	Missing	3	0	3	34
920	BTIHC			2021	4	Rainy	2		No			Missing	Missing	2	0	2	31
921	BTIHC			2021	4	Rainy	3		No			Missing	Missing	7	0	7	11
922	BTIHC			2021	4	Rainy	5		No			Missing	Missing	2	0	2	29
923	BTIHC			2021	5	Rainy	0		No			Missing	Missing	3	0	3	28
924	BTIHC			2021	5	Rainy	1		No			Missing	Missing	3	0	3	32
925	BTIHC			2021	5	Rainy	2		No			Missing	Missing	2	0	2	34
926	BTIHC			2021	5	Rainy	3		No			Missing	Missing	2	0	2	28
927	BTIHC			2021	6	Rainy	1		No			Missing	Missing	3	0	3	20
928	BTIHC			2021	6	Rainy	2		No			Missing	Missing	2	0	2	38
929	BTIHC			2021	6	Rainy	4		No			Missing	Missing	2	0	2	33
930	BTIHC			2021	7	Rainy	0		No			Missing	Missing	2	0	2	22
931	BTIHC			2021	7	Rainy	1		No			Missing	Missing	4	0	4	34
932	BTIHC	32	0	2021	7	Rainy	2	20	Yes			No	No	2	1	1	23
933	BTIHC			2021	7	Rainy	3		No			Missing	Missing	2	0	2	33
934	BTIHC			2021	8	Rainy	0		No			Missing	Missing	2	0	2	20
935	BTIHC			2021	8	Rainy	1		No			Missing	Missing	7	0	7	39
936	BTIHC			2021	8	Rainy	2		No			Missing	Missing	4	0	4	42
937	BTIHC			2021	8	Rainy	3		No			Missing	Missing	10	0	10	39
938	BTIHC			2021	8	Rainy	4		No			Missing	Missing	2	0	2	22
939	BTIHC			2021	9	Rainy	1		No			Missing	Missing	3	0	3	29
940	BTIHC			2021	9	Rainy	2		No			Missing	Missing	3	0	3	24
941	BTIHC			2021	9	Rainy	3		No			Missing	Missing	2	0	2	45
942	BTIHC			2021	9	Rainy	4		No			Missing	Missing	1	0	1	32
943	BTIHC			2021	10	Dry	0		No			Missing	Missing	1	0	1	24
944	BTIHC			2021	10	Dry	1		No			Missing	Missing	2	0	2	33
945	BTIHC			2021	10	Dry	2		No			Missing	Missing	6	0	6	39
946	BTIHC			2021	10	Dry	3		No			Missing	Missing	5	0	5	33
947	BTIHC			2021	10	Dry	4		No			Missing	Missing	3	0	3	29
948	BTIHC			2021	11	Dry	0		No			Yes	Missing	3	0	3	22
949	ACHC		0	2018	5	Rainy	2		No			Missing	Missing	3	0	3	40
950	ACHC			2018	5	Rainy	3		No			Missing	Missing	1	0	1	41
951	ACHC			2018	7	Rainy	0		No			Missing	Missing	1	0	1	29
952	ACHC			2018	7	Rainy	1		No			Missing	Missing	3	0	3	44
953	ACHC			2018	7	Rainy	2		No			Missing	Missing	5	0	5	53
954	ACHC			2018	8	Rainy	2		No			Missing	Missing	1	0	1	29
955	ACHC		0	2018	9	Rainy	0		No			Missing	Missing	1	0	1	44
956	ACHC			2018	10	Dry	0		No			Missing	Missing	1	0	1	71
957	ACHC	27	1	2018	10	Dry	1	7	Yes	0	0	Yes	No	2	2	0	20
958	ACHC	25	1	2018	10	Dry	1	8	Yes	4	0	Yes	No
959	ACHC			2018	11	Dry	4		No			Missing	Missing	1	0	1	33
960	ACHC	23	0	2019	0	Dry	0	3	Yes			No	No	2	1	1	45
961	ACHC	23	0	2019	0	Dry	1	18	Yes			Yes	No	1	1	0	41
962	ACHC	20	1	2019	0	Dry	2	22	Yes			Yes	No	1	1	0	39
963	ACHC	4	1	2019	1	Dry	1	7	Yes			Yes	No	2	1	1	37
964	ACHC			2019	1	Dry	2		No			Missing	Missing	1	0	1	41
965	ACHC	73	1	2019	1	Dry	3	23	Yes			No	No	1	1	0	20
966	ACHC	21	1	2019	1	Dry	0	1	No			Yes	No	1	0	1	33
967	ACHC	27	0	2019	2	Rainy	1	9	Yes			Yes	No	4	1	3	40
968	ACHC	28	1	2019	2	Rainy	2	14	Yes			Yes	No	1	1	0	29
969	ACHC			2019	2	Rainy	3		No			Missing	Missing	3	0	3	41
970	ACHC			2019	2	Rainy	4		No			Missing	Missing	1	0	1	39
971	ACHC			2019	3	Rainy	0		No			Missing	Missing	1	0	1	33
972	ACHC			2019	3	Rainy	1		No			Missing	Missing	1	0	1	44
973	ACHC	45	1	2019	3	Rainy	2	16	Yes			Yes	No	2	1	1	39
974	ACHC	26	1	2019	3	Rainy	3	22	Yes			No	No	1	1	0	62
975	ACHC			2019	4	Rainy	2		No			Missing	Missing	1	0	1	39
976	ACHC	6	1	2019	4	Rainy	3	24	Yes			No	No	1	1	0	35
977	ACHC	7	0	2019	4	Rainy	4	26	Yes			No	No	1	1	0	32
978	ACHC	22	1	2019	5	Rainy	1	1	Yes			Yes	No	2	1	1	22
979	ACHC			2019	5	Rainy	2		No			Missing	Missing	4	0	4	28
980	ACHC	8	0	2019	5	Rainy	3	20	Yes			Yes	No	4	3	1	25
981	ACHC	34	1	2019	5	Rainy	3	20	Yes			Yes	No
982	ACHC	13	0	2019	5	Rainy	3	20	Yes			Yes	No
983	ACHC			2019	5	Rainy	4		No			Missing	Missing	2	0	2	38
984	ACHC			2019	6	Rainy	0		No			Missing	Missing	1	0	1	34
985	ACHC			2019	6	Rainy	1		No			Missing	Missing	2	0	2	29
986	ACHC	20	0	2019	6	Rainy	2	20	Yes			No	No	4	1	3	39
987	ACHC	2	0	2019	6	Rainy	3	26	No			No	No	1	0	1	35
988	ACHC			2019	7	Rainy	0		No			Missing	Missing	1	0	1	42
989	ACHC			2019	7	Rainy	1		No			Missing	Missing	1	0	1	38
990	ACHC	50	0	2019	7	Rainy	2	13	No			Yes	No	1	0	1	21
991	ACHC			2019	7	Rainy	3		No			Missing	Missing	1	0	1	19
992	ACHC			2019	7	Rainy	4		No			Missing	Missing	3	0	3	29
993	ACHC			2019	8	Rainy	1		No			Missing	Missing	1	0	1	38
994	ACHC	2	0	2019	9	Rainy	4	30	Yes			Yes	No	1	1	0	44
995	ACHC	23	1	2019	10	Dry	4	29	Yes			Yes	No	1	1	0	29
996	ACHC			2019	11	Dry	0		No			Missing	Missing	1	0	1	17
997	ACHC			2019	11	Dry	1		No			Missing	Missing	1	0	1	20
998	ACHC	12	0	2019	11	Dry	3	28	Yes			Yes	No	1	1	0	29
999	ACHC	52	1	2020	0	Dry	4	31	Yes			No	No	1	1	0	31
1000	ACHC	29	0	2020	2	Rainy	4	29	Yes			Yes	No	1	1	0	20
1001	ACHC	34	1	2020	5	Rainy	0	16	Yes			Yes	No	1	1	0	19
1002	ACHC	1	1	2020	5	Rainy	1	10	Yes			Yes	No	3	1	2	24
1003	ACHC	23	1	2020	5	Rainy	2	18	Yes			Yes	No	2	1	1	25
1004	ACHC			2020	6	Rainy	1		No			Missing	Missing	1	0	1	22
1005	ACHC	29	0	2020	7	Rainy	0	4	Yes			No	No	2	1	1	39
1006	ACHC			2020	7	Rainy	2		No			Missing	Missing	11	0	11	41
1007	ACHC	23	1	2020	8	Rainy	3	24	No			No	No	1	0	1	39
1008	ACHC	12	0	2020	9	Rainy	1	12	Yes			Yes	No	2	1	1	33
1009	ACHC	18	1	2020	9	Rainy	4	29	Yes			No	No	3	1	2	31
1010	ACHC			2020	10	Dry	2		No			Missing	Missing	1	0	1	29
1011	ACHC	20	1	2020	11	Dry	0	3	Yes			Yes	No	2	1	1	32
1012	ACHC	23	1	2020	11	Dry	0	3	Yes			No	No	2	1	1	30
1013	ACHC	23	1	2021	0	Dry	2	16	Yes			No	No	1	1	0	22
1014	ACHC	27	1	2021	1	Dry	1	7	Yes			Yes	No	2	1	1	20
1015	ACHC	63	1	2021	2	Rainy	2	19	Yes			Yes	No	1	1	0	31
1016	ACHC			2021	3	Rainy	0		No			Missing	Missing	1	0	1	26
1017	ACHC			2021	3	Rainy	3		No			Missing	Missing	1	0	1	29
1018	ACHC	22	1	2021	4	Rainy	2	13	Yes			No	No	1	1	0	26
1019	ACHC	3	0	2021	5	Rainy	2	16	Yes			No	No	1	1	0	22
1020	ACHC			2021	6	Rainy	2		No			Missing	Missing	1	0	1	34
1021	ACHC			2021	6	Rainy	3		No			Missing	Missing	1	0	1	36
1022	ACHC			2021	7	Rainy	0		No			Missing	Missing	1	0	1	39
1023	ACHC	22	1	2021	7	Rainy	1	12	Yes			Yes	No	1	1	0	29
1024	ACHC			2021	7	Rainy	2		No			Missing	Missing	1	0	1	25
1025	ACHC			2021	7	Rainy	3		No			Missing	Missing	1	0	1	22
1026	ACHC			2021	9	Rainy	1		No			Missing	Missing	1	0	1	19
1027	ACHC	43	0	2021	9	Rainy	3	20	Yes			Yes	No	1	1	0	29
1028	ACHC			2021	9	Rainy	4		No			Missing	Missing	1	0	1	23
1029	ACHC			2021	10	Dry	2		No			Missing	Missing	1	0	1	37
1030	ACHC	22	1	2021	11	Dry	0	1	Yes			No	Yes	1	1	0	33
1031	ACHC	16	0	2021	11	Dry	4	31	Yes			Yes	No	2	1	1	22
														11972	260	11712
																11972

## Sheet: Sheet1
				Year	No. tested	No. Positive	No. Negative	Prevalence
				2017	4	0	4	0
				2018	1943	48	1895	2.5
				2019	2749	102	2593	3.7
				2020	3615	104	3513	2.9
				2021	4163	35	4127	0.8
				Total	12474	289	12132	2.3
